# Supplementary material for: Microbiome Heritability and Its Role in Adaptation of Hosts to Novel Resources
Source: Front Microbiol. 2022 Jul 5;13:703183. doi: 10.3389/fmicb.2022.703183 (PMC9296072; doi:10.3389/fmicb.2022.703183)
Supplement: Supplementary file 2 [file Data_Sheet_2.XLSX]

## Sheet: ASVs
Isofemale Line	1	2			3		4			5			6			7			8
Host plant species	Bean	Bean	Cucumber	Tomato	Bean	Cucumber	Bean	Cucumber	Tomato	Bean	Cucumber	Tomato	Bean	Cucumber	Tomato	Bean	Cucumber	Tomato	Bean	Cucumber	Tomato	Taxon	Phylum	Class	Order	Family	Genus	Species	Confidence
de452e0a82c9e9f4d65a177af73ee596	0	0	0	0	16	0	0	0	0	0	0	0	0	0	0	0	0	0	0	0	0	Bacteria	Proteobacteria	Alphaproteobacteria	Rickettsiales	Rickettsiaceae	Rickettsia		0.999985
8a919a6e97c49d25b134ef81dcc66fdd	0	0	0	0	7	0	0	0	0	0	0	0	0	0	0	0	0	0	0	0	0	Bacteria	Proteobacteria	Alphaproteobacteria	Rickettsiales	Rickettsiaceae	Rickettsia		0.999994
92f3bfb6408545402c5f7002b3a83e8f	0	0	3	0	0	0	0	0	0	0	0	0	0	0	0	0	0	0	0	0	0	Bacteria	Proteobacteria	Alphaproteobacteria	Rickettsiales	Rickettsiaceae	Rickettsia		0.979594
15edd761c692e5b26a48644d8bbc1e55	3	0	0	0	0	0	0	0	0	0	0	0	0	0	0	0	0	0	0	0	0	Bacteria	Proteobacteria	Alphaproteobacteria	Rickettsiales	Rickettsiaceae	Rickettsia		0.999861
4eeebefac69dd807288b557deeb4dc5f	0	0	0	0	0	0	0	0	0	0	0	0	0	0	0	0	0	0	7	0	0	Bacteria	Proteobacteria	Alphaproteobacteria	Rickettsiales	Rickettsiaceae	Wolbachia		0.864764
ffd6d318d65322ff2d9bea0a85448720	0	0	0	0	0	0	0	18	0	0	0	0	30	0	0	0	0	0	0	0	0	Bacteria	Proteobacteria	Alphaproteobacteria	Rickettsiales	Rickettsiaceae	Wolbachia		0.989987
8c49a9b6c45ad588bfad34f09df7a42b	8667	1121	2780	302	1010	7171	7843	3292	4805	932	6217	2416	3086	3262	6209	4136	3169	476	6268	2171	5464	Bacteria	Proteobacteria	Alphaproteobacteria	Rickettsiales	Rickettsiaceae	Wolbachia		0.990421
342e566f456920051f780aa029fc2a5a	118	1017	284	2699	40966	2118	93	22758	295	1391	26996	261	108	9435	0	2048	598	3724	275	11395	84	Bacteria	Proteobacteria	Alphaproteobacteria	Rickettsiales	Rickettsiaceae	Wolbachia		0.990594
6356aaf6764f6c41f1fe2dbe4bd6dd8a	0	0	0	0	0	0	0	9	0	0	0	0	0	0	0	0	0	0	0	0	0	Bacteria	Proteobacteria	Alphaproteobacteria	Rickettsiales	Rickettsiaceae	Wolbachia		0.955319
5b86b1e3e6a3f70fce62ebc3a0786505	0	0	0	0	15	0	0	0	0	0	0	0	0	0	0	0	0	0	0	0	0	Bacteria	Proteobacteria	Alphaproteobacteria	Rickettsiales	Rickettsiaceae	Wolbachia		0.974636
5d520c4c7cee9166219c8697420ec753	0	0	0	0	13	0	0	0	0	0	0	0	0	0	0	0	0	0	0	0	0	Bacteria	Proteobacteria	Alphaproteobacteria	Rickettsiales	Rickettsiaceae	Wolbachia		0.971889
33740b03b32fb977bed313332db6718a	0	0	0	0	4	0	0	0	0	0	0	0	0	0	0	0	0	0	0	0	0	Bacteria	Proteobacteria	Alphaproteobacteria	Rickettsiales	Rickettsiaceae	Wolbachia		0.897611
dd514717af9692904c6c5048d8ead5c4	0	0	0	0	0	0	0	0	0	0	0	0	0	0	0	0	0	0	0	3	0	Bacteria	Proteobacteria	Alphaproteobacteria	Rhizobiales				0.873069
655a555a27241bb78903e191e396003c	0	0	0	0	0	0	0	0	0	0	0	0	0	0	0	0	0	0	0	2	0	Bacteria	Proteobacteria	Alphaproteobacteria	Rhodospirillales	Acetobacteraceae			0.997092
1a48f6a42560464f772ce861bbe0f30b	0	0	0	0	0	0	0	0	0	0	0	0	0	0	0	6	0	0	0	0	0	Bacteria	Proteobacteria	Alphaproteobacteria	Rhodobacterales	Rhodobacteraceae	Paracoccus	marcusii	0.907203
b07b12b6acf084332545be7e5cad8501	0	0	0	0	0	0	0	0	0	3	0	0	0	0	0	0	0	0	0	0	0	Bacteria	Proteobacteria	Alphaproteobacteria					0.96129
018bc0a3dd171e2c341bc4f6ba320160	0	0	0	0	0	0	0	0	0	0	0	0	0	0	0	0	0	0	0	2	0	Bacteria							0.98595
9c652b55817865a69064bb0e77f0b978	0	0	0	0	0	0	0	0	0	0	0	0	0	0	2	0	0	0	0	0	0	Bacteria	Firmicutes	Bacilli	Gemellales				0.841864
8416f59cc65c4f729290fc3074d96716	0	0	0	0	0	0	0	0	0	0	0	0	0	0	0	0	2	0	0	0	0	Bacteria							0.999918
dc982b51adbe4793e3fe2b99968fa34e	0	0	0	0	15	0	0	0	0	0	0	0	0	0	0	0	0	0	0	0	0	Bacteria	Actinobacteria	Actinobacteria	Actinomycetales				0.98239
f630efe476619f2ccc80245f341b4146	0	0	0	0	0	0	0	0	0	0	10	0	0	0	0	0	0	0	0	0	0	Bacteria	Actinobacteria	Actinobacteria	Actinomycetales				0.987821
882ecfd3f83d04d8016ea6bbee41ed9c	0	0	0	0	3	0	0	0	0	0	0	0	0	0	0	0	0	0	0	0	0	Bacteria	Proteobacteria						0.992812
69df56a8de509b80ef9bd507cea3a532	0	0	0	0	0	0	0	0	0	0	0	0	0	0	0	0	0	0	0	0	4	Bacteria	Proteobacteria	Alphaproteobacteria	Rickettsiales	Rickettsiaceae	Rickettsia		0.987732
c0ceda306b319fb9e908054c559e247c	0	4	0	0	0	0	0	0	0	0	0	0	0	0	0	0	0	0	0	0	0	Bacteria	Proteobacteria	Alphaproteobacteria	Rickettsiales	Rickettsiaceae	Rickettsia		0.999946
75db19b3621948c36644eb55fc7540b3	0	0	6	0	0	0	0	0	0	0	0	0	0	0	0	0	0	0	0	0	0	Bacteria	Proteobacteria	Alphaproteobacteria	Rickettsiales	Rickettsiaceae	Rickettsia		0.999955
76a9bb85ed49e0661fea45608317b046	0	0	0	0	0	0	0	0	0	0	0	0	7	4	3	0	0	0	0	0	0	Bacteria	Proteobacteria	Alphaproteobacteria	Rickettsiales	Rickettsiaceae	Rickettsia		0.999961
f1d21335f4b485133193f6a78a5df27d	13	45	32	37	26	19	21	42	0	0	6	15	8	0	0	64	38	50	13	0	0	Bacteria	Proteobacteria	Alphaproteobacteria	Rickettsiales	Rickettsiaceae	Rickettsia		0.99996
10638e5609f761020ce74c15e7f8ace7	0	0	0	0	0	0	0	0	0	0	0	0	0	0	0	0	0	0	2	0	0	Bacteria	Proteobacteria	Alphaproteobacteria	Rickettsiales	Rickettsiaceae	Rickettsia		0.999964
ced504f75898ec64601e4ddab1a93403	0	0	0	0	0	0	0	0	0	0	0	0	0	0	0	0	0	2	0	0	0	Bacteria	Proteobacteria	Alphaproteobacteria	Rickettsiales	Rickettsiaceae	Rickettsia		0.986972
f3d81e2408e8bc56198f138529f29c92	0	0	0	0	0	0	0	0	0	0	0	0	0	0	0	0	5	0	0	0	0	Bacteria	Proteobacteria	Alphaproteobacteria	Rickettsiales	Rickettsiaceae	Rickettsia		0.999965
075751381543ed053a9e338784c0dcbf	0	0	0	0	0	0	4	0	0	0	0	0	0	0	0	0	0	0	0	0	0	Bacteria	Proteobacteria	Alphaproteobacteria	Rickettsiales	Rickettsiaceae	Rickettsia		0.999898
53bb333368f8a2a9169aa8fb44aaf411	0	0	0	0	0	0	0	4	0	0	0	0	0	0	0	0	0	0	0	0	0	Bacteria	Proteobacteria	Alphaproteobacteria	Rickettsiales	Rickettsiaceae	Rickettsia		0.999995
59a8fe2ecfd816980582f953e0dbc168	0	0	0	0	0	0	0	0	0	0	3	0	0	0	0	0	0	0	0	0	0	Bacteria	Proteobacteria	Alphaproteobacteria	Rickettsiales	Rickettsiaceae	Rickettsia		0.999905
ae1e15ec9d6f9cd0213cd8e44e33dc5c	0	3	0	0	0	0	0	0	0	0	0	0	0	0	0	0	0	0	0	0	0	Bacteria	Proteobacteria	Alphaproteobacteria	Rickettsiales	Rickettsiaceae	Rickettsia		0.999521
9ee670e36311b47bde7e2ec515f0ce8e	0	0	0	0	0	0	0	0	0	0	0	0	4	0	0	0	0	0	0	0	0	Bacteria	Proteobacteria	Alphaproteobacteria	Rickettsiales	Rickettsiaceae	Rickettsia		0.999996
343b4a1ca4eb6145f2bc07788470efa2	0	0	0	0	0	0	0	0	10	0	0	0	0	0	0	0	0	0	0	0	0	Bacteria	Proteobacteria	Alphaproteobacteria	Rickettsiales	Rickettsiaceae	Rickettsia		0.999996
570f073b6a44c8db0c690cb38bbe20ec	0	0	0	0	0	0	0	5	0	0	0	0	0	0	0	0	0	0	0	0	0	Bacteria	Proteobacteria	Alphaproteobacteria	Rickettsiales	Rickettsiaceae	Rickettsia		0.999974
ae226e82ff649f4269d5d36db574cf65	0	0	0	0	0	0	0	0	0	0	0	0	0	0	0	0	0	3	0	0	0	Bacteria	Proteobacteria	Alphaproteobacteria	Rickettsiales	Rickettsiaceae	Rickettsia		0.999962
93f7f062643e0abc36f115bff3f06abd	0	0	0	0	0	0	0	0	0	0	0	0	0	0	0	0	0	0	0	10	0	Bacteria	Proteobacteria	Alphaproteobacteria	Rickettsiales	Rickettsiaceae	Rickettsia		0.999893
6842fa9f6a77ed10d7b70fe6e7f98068	0	0	0	0	0	0	0	0	0	0	0	0	0	2	0	0	0	0	0	0	0	Bacteria	Proteobacteria	Alphaproteobacteria	Rickettsiales	Rickettsiaceae	Rickettsia		0.99994
d13d7ea04950408dd49c6bea0a9d87d1	0	0	0	0	0	0	0	0	0	3	0	0	0	0	0	0	0	0	0	0	0	Bacteria	Proteobacteria	Alphaproteobacteria	Rickettsiales	Rickettsiaceae	Rickettsia		0.999995
3246f23961c48c29f50b0adca8548ffa	0	3	0	0	0	0	0	0	0	0	0	0	0	0	0	0	0	0	0	0	0	Bacteria	Proteobacteria	Alphaproteobacteria	Rickettsiales	Rickettsiaceae	Rickettsia		0.994378
414b950cb1bf2872a4418d98a9152291	0	0	0	0	0	0	0	0	0	0	0	0	0	0	0	0	0	0	4	0	0	Bacteria	Proteobacteria	Alphaproteobacteria	Rickettsiales	Rickettsiaceae	Rickettsia		0.834424
6385113a9605b0d64066f5ce7ef5d7a5	0	3	0	0	0	0	0	0	0	0	0	0	0	0	0	0	0	0	0	0	0	Bacteria	Proteobacteria	Alphaproteobacteria	Rickettsiales	Rickettsiaceae	Rickettsia		0.786895
e266b2652f55eab42a1f6b658fd08c04	0	0	0	0	0	0	0	0	0	0	0	0	0	0	0	0	0	0	10	0	0	Bacteria	Actinobacteria	Actinobacteria	Actinomycetales	Microbacteriaceae			0.808031
eb0983315eb0087dd0947980b864038c	0	0	0	0	3	0	0	0	0	0	0	0	0	0	0	0	0	0	0	0	0	Bacteria							0.999989
6d44a62f1c7490016d3e2a93867e09a7	0	0	0	0	0	0	0	0	0	0	3	0	0	0	0	0	0	0	0	0	0	Bacteria	Proteobacteria	Alphaproteobacteria	Rickettsiales	Rickettsiaceae	Rickettsia		0.995718
3bc3de61d857832e862cb7c928a0e1df	0	0	0	0	0	0	2	0	0	0	0	0	0	0	0	0	0	0	0	0	0	Bacteria	Actinobacteria	Actinobacteria	Actinomycetales	Microbacteriaceae			0.871408
b1333f4c7c4f50ea8aa704b4408889dc	0	0	0	0	0	0	0	0	0	0	0	0	4	10	0	0	0	0	0	0	0	Bacteria	Actinobacteria	Actinobacteria	Actinomycetales				0.905752
7f0793272e82f8bf24255206747309e1	0	0	0	0	0	0	0	0	0	0	0	0	0	0	0	0	0	0	5	0	0	Bacteria	Proteobacteria	Alphaproteobacteria	Rickettsiales	Rickettsiaceae	Rickettsia		0.999991
08c06c4bbb3814e5bf9b0843923f9f58	0	0	0	0	0	0	0	0	0	0	2	0	0	0	0	0	0	0	0	0	0	Bacteria	Proteobacteria	Alphaproteobacteria	Rickettsiales	Rickettsiaceae	Rickettsia		0.997247
0c4bc2ef3d3e88f825c07745e6177340	0	0	0	0	0	0	0	0	0	2	0	0	0	0	0	0	0	0	0	0	0	Bacteria	Proteobacteria	Alphaproteobacteria	Rickettsiales	Rickettsiaceae	Rickettsia		0.999995
1e7c309a23c566c0749cc91d4dffa554	0	0	0	0	0	0	0	0	0	0	0	0	0	0	0	0	0	0	6	0	0	Bacteria	Proteobacteria	Alphaproteobacteria	Rickettsiales	Rickettsiaceae	Rickettsia		0.999984
72aa630ec88a06432ab1728cf7adab18	0	0	0	0	0	0	0	0	0	9	0	0	0	0	0	0	0	0	0	0	0	Bacteria	Proteobacteria	Alphaproteobacteria	Rickettsiales	Rickettsiaceae	Rickettsia		0.999954
8cac55428dec33f52c74eebf68fbba17	0	0	0	0	0	0	0	0	0	0	0	0	0	0	0	3	0	0	0	0	0	Bacteria	Proteobacteria	Alphaproteobacteria	Rickettsiales	Rickettsiaceae	Rickettsia		0.999931
86dba2bd709884ed52e9e721dd76b2df	0	0	0	0	0	0	0	0	0	3	0	0	0	0	0	0	0	0	0	0	0	Bacteria	Proteobacteria	Alphaproteobacteria	Rickettsiales	Rickettsiaceae	Rickettsia		0.999992
2d4aa739e4cb57bac001cdfd78658940	0	0	0	0	0	0	0	0	0	0	0	0	0	0	0	0	0	0	0	3	0	Bacteria	Proteobacteria	Alphaproteobacteria	Rickettsiales	Rickettsiaceae	Rickettsia		0.999994
6835a83761919a4944b061baa5bae16d	0	0	0	0	2	0	0	0	0	0	0	0	0	0	0	0	0	0	0	0	0	Bacteria	Proteobacteria	Alphaproteobacteria	Rickettsiales	Rickettsiaceae	Rickettsia		0.999993
0fc62c4c26ab4b3a0199abfa34be9ff3	0	0	0	0	0	0	0	0	6	0	0	0	0	0	0	0	0	0	0	0	0	Bacteria	Proteobacteria	Alphaproteobacteria	Rickettsiales	Rickettsiaceae	Rickettsia		0.999962
06a826d7e5b88eaa35a4d2657e1a273b	0	0	2	0	0	0	0	0	0	0	0	0	0	0	0	0	0	0	0	0	0	Bacteria	Proteobacteria	Alphaproteobacteria	Rickettsiales	Rickettsiaceae	Rickettsia		0.999981
f8d6d8bcff022e0b03b455e5f33dce63	0	0	0	0	0	0	0	0	0	5	0	0	0	0	0	0	0	0	0	0	0	Bacteria	Proteobacteria	Alphaproteobacteria	Rickettsiales	Rickettsiaceae	Rickettsia		0.999993
60679d99927381db917a668127bb478d	6	0	0	0	0	0	0	0	0	0	0	0	0	0	0	0	0	0	0	0	0	Bacteria	Proteobacteria	Alphaproteobacteria	Rickettsiales	Rickettsiaceae	Rickettsia		0.999977
157050a17fffb68487085d7ef2b676b5	0	0	0	0	0	0	0	0	0	0	0	0	2	0	0	0	0	0	0	0	0	Bacteria	Actinobacteria	Actinobacteria	Actinomycetales	Micrococcaceae	Micrococcus		0.775651
6c956e185fc5308ca989db06fadb271f	0	0	0	0	6	0	0	0	0	0	0	0	0	0	0	0	0	0	0	0	0	Bacteria	Actinobacteria	Actinobacteria	Actinomycetales	Micrococcaceae	Kocuria		0.940463
5409891bcb5393e88041a2c386737203	0	2	0	0	0	0	0	0	0	0	0	0	0	0	0	0	0	0	0	0	0	Bacteria	Actinobacteria	Actinobacteria	Actinomycetales	Micrococcaceae	Kocuria		0.979888
6e1e22509c72d65df6e9f823e9c725f8	0	0	0	0	0	0	0	0	0	0	0	0	0	0	0	0	0	5	0	0	0	Bacteria	Actinobacteria	Actinobacteria	Actinomycetales	Micrococcaceae	Kocuria		0.983811
d191f4b45c824d01c30461075da0f11e	0	0	0	0	0	0	0	0	0	0	0	0	0	0	5	0	0	0	0	0	0	Bacteria	Actinobacteria	Actinobacteria	Actinomycetales				0.999879
113aa41e2a78c5f32b034d3b9f8d04fe	0	0	0	0	0	0	0	0	0	0	0	0	0	0	0	0	0	0	0	0	3	Bacteria	Proteobacteria	Alphaproteobacteria	Rickettsiales	Rickettsiaceae	Rickettsia		0.882105
cc8107d5da4c11c0e93f303fec1f4c9c	0	0	0	0	0	0	0	2	0	0	0	0	0	0	0	0	0	0	0	0	0	Bacteria	Proteobacteria	Gammaproteobacteria					0.711012
35fbe99281af1e88a2b1ec384d7327f8	0	0	0	0	0	0	0	0	0	0	0	0	0	0	0	0	0	0	8	0	0	Bacteria	Proteobacteria	Alphaproteobacteria	Sphingomonadales	Sphingomonadaceae			0.741065
03121260c421005c1a6bc902e51bb90e	0	0	0	0	0	0	0	0	0	0	0	0	0	0	0	0	0	0	15	0	0	Bacteria	Proteobacteria	Alphaproteobacteria	Sphingomonadales	Erythrobacteraceae	Erythrobacter		0.845221
6c02d51a9185a673156a4d2efe06ab5b	0	0	0	0	0	0	0	0	0	8	0	0	0	0	0	0	0	0	0	0	0	Bacteria	Proteobacteria	Alphaproteobacteria	Sphingomonadales	Sphingomonadaceae			0.73813
886dd50863212a2bce10791bf6f968d6	0	0	0	0	0	0	0	0	0	7	0	0	0	0	0	0	0	0	0	0	0	Bacteria	Proteobacteria	Alphaproteobacteria	Sphingomonadales	Sphingomonadaceae	Sphingomonas		0.944661
ee036349ad6a12806380e7f2c9bcd478	0	0	0	0	0	0	0	0	0	0	27	0	0	0	0	0	0	0	0	0	0	Bacteria	Proteobacteria	Alphaproteobacteria	Sphingomonadales	Sphingomonadaceae			0.771982
06de81ceac275bf50eb550fc8568f438	0	0	0	0	99	0	0	0	0	0	0	0	0	7	0	0	0	0	0	0	0	Bacteria	Proteobacteria	Alphaproteobacteria	Sphingomonadales	Erythrobacteraceae	Erythrobacter		0.90571
cb022615eea1347c64eb13600b5a904c	0	0	0	0	0	0	0	0	10	19	0	0	0	0	0	0	0	0	0	0	0	Bacteria	Proteobacteria	Alphaproteobacteria	Sphingomonadales	Erythrobacteraceae	Erythrobacter		0.931895
1873be108ee45f219893bbad1ac4ec06	0	0	0	0	28	0	0	0	0	0	0	0	0	0	0	0	0	0	0	0	0	Bacteria	Proteobacteria	Alphaproteobacteria	Sphingomonadales	Erythrobacteraceae	Erythrobacter		0.927056
7d5a1d47da6ffafc41faa5106bf9ee75	0	0	4	0	0	0	0	0	0	0	0	0	0	0	0	0	0	0	69	0	0	Bacteria	Proteobacteria	Alphaproteobacteria	Sphingomonadales	Erythrobacteraceae	Erythrobacter		0.937366
da5cb687a8d03128318b1f53dc1b472a	0	0	0	0	0	0	0	0	0	9	0	0	0	0	0	0	0	0	0	0	0	Bacteria	Proteobacteria	Alphaproteobacteria	Sphingomonadales	Erythrobacteraceae	Erythrobacter		0.928899
7a75728fde0af2bc951635069824330d	0	0	0	0	14	0	0	0	0	0	0	0	0	0	0	0	0	0	0	0	0	Bacteria	Proteobacteria	Alphaproteobacteria	Sphingomonadales	Sphingomonadaceae	Sphingomonas		0.81901
6d3f55a568c807468d6f6446d5f817c6	0	0	0	0	0	0	0	0	0	10	0	0	0	0	0	0	0	0	0	0	0	Bacteria	Proteobacteria	Alphaproteobacteria	Sphingomonadales	Sphingomonadaceae	Sphingomonas		0.829477
44858669034a564419a242afb01821d7	0	0	0	0	0	0	0	0	0	0	0	0	0	0	0	0	0	0	11	0	0	Bacteria	Proteobacteria	Alphaproteobacteria	Sphingomonadales	Sphingomonadaceae			0.764254
2ce2f0990f01f66e04b613db62e8c563	0	0	0	0	0	0	0	0	0	0	0	0	0	0	5	0	0	0	0	0	0	Bacteria	Proteobacteria	Alphaproteobacteria	Sphingomonadales				0.999996
2e33b02e486d95e07e3532b81c660002	0	0	0	0	25	0	0	0	0	0	0	0	0	0	45	0	7	0	0	0	0	Bacteria	Proteobacteria	Alphaproteobacteria	Sphingomonadales				0.999997
647f15673808655438a797a832bc9847	0	0	0	0	0	0	0	0	0	0	0	0	0	0	0	0	0	0	0	0	7	Bacteria	Proteobacteria	Alphaproteobacteria	Sphingomonadales	Erythrobacteraceae	Erythrobacter		0.91017
3384bb9fc75c9ac99abccdddc7ff2a0f	0	0	0	0	0	0	0	0	0	0	13	0	0	0	0	0	0	0	0	0	0	Bacteria	Proteobacteria	Alphaproteobacteria	Sphingomonadales				0.999997
bca71a434f383609209b3abdc3138f9a	0	0	0	0	36	0	6	0	0	0	0	0	0	0	0	0	0	0	0	0	0	Bacteria	Proteobacteria	Alphaproteobacteria	Sphingomonadales				0.999998
aaddbd93a5893f3ae05afabe8696ead3	0	0	0	0	0	0	0	0	0	0	0	0	0	0	0	0	0	0	0	7	0	Bacteria	Proteobacteria	Alphaproteobacteria	Sphingomonadales				0.999027
35ed1af7c1cdb46136291744068bd464	0	0	0	0	6	0	0	7	10	0	0	0	0	0	0	0	0	0	0	0	8	Bacteria	Proteobacteria	Alphaproteobacteria	Sphingomonadales	Erythrobacteraceae	Erythrobacter		0.995923
8d1fd7721a69c5a1b036211fdd4e833f	0	0	7	0	0	0	0	0	0	0	0	0	0	0	0	0	0	0	0	0	0	Bacteria	Proteobacteria	Alphaproteobacteria	Sphingomonadales	Erythrobacteraceae	Erythrobacter		0.977618
6b4febce4fc3eaa3972000500fb4970d	0	0	0	0	7	0	0	0	0	0	0	0	0	0	0	0	0	0	0	0	0	Bacteria	Proteobacteria	Alphaproteobacteria	Sphingomonadales	Erythrobacteraceae	Erythrobacter		0.983863
af594e0a4ddc99de8776bff4bb4ad835	0	0	0	0	0	0	0	0	0	0	0	0	0	5	0	0	0	0	0	0	0	Bacteria	Proteobacteria	Alphaproteobacteria	Sphingomonadales	Erythrobacteraceae	Erythrobacter		0.993422
a31ed010d2cf05f27c7c4c053ac568a0	0	0	0	0	0	0	0	0	0	0	0	0	0	0	0	0	0	0	6	0	0	Bacteria	Proteobacteria	Alphaproteobacteria	Sphingomonadales	Erythrobacteraceae	Erythrobacter		0.985393
38f70db67c2e96429ee5ea9d5f4a3feb	0	0	0	0	0	0	0	0	0	21	0	0	0	0	0	0	0	0	0	0	0	Bacteria	Proteobacteria	Alphaproteobacteria	Sphingomonadales	Erythrobacteraceae	Erythrobacter		0.999994
09c433272bc5c8c530aa3d0ce079ef67	0	0	0	0	0	0	0	0	0	12	0	0	0	0	0	0	0	0	0	0	0	Bacteria	Proteobacteria	Alphaproteobacteria	Sphingomonadales	Erythrobacteraceae	Erythrobacter		0.999995
6bf9b6aa1fb5600ec1b8be505b594fea	0	0	0	0	0	0	0	0	0	0	0	0	5	0	0	0	0	0	0	0	0	Bacteria	Proteobacteria	Alphaproteobacteria	Sphingomonadales	Erythrobacteraceae	Erythrobacter		0.93767
9e96d067502c1133695f99c8d4e022d2	0	0	0	33	63	0	282	0	0	0	0	0	0	0	0	0	0	10	0	17	0	Bacteria	Proteobacteria	Alphaproteobacteria	Sphingomonadales	Erythrobacteraceae	Erythrobacter		0.980238
cb294d9e99b9170ad16173aa679c4545	0	0	0	0	0	0	0	0	0	13	0	0	0	0	0	0	0	0	0	0	0	Bacteria	Proteobacteria	Alphaproteobacteria	Sphingomonadales	Erythrobacteraceae	Erythrobacter		0.998282
82819bc6eb2cc5a59cd50be45a97128f	0	0	0	0	0	0	0	0	0	0	0	0	0	0	0	0	0	0	21	0	0	Bacteria	Proteobacteria	Alphaproteobacteria	Sphingomonadales	Erythrobacteraceae	Erythrobacter		0.866961
2229cc9eca98b63319953da88319d3fd	0	0	0	0	4	0	0	0	0	0	0	0	0	0	0	0	0	0	0	0	0	Bacteria	Proteobacteria	Alphaproteobacteria	Sphingomonadales	Sphingomonadaceae	Sphingomonas	yabuuchiae	0.720155
e072e6aa3d99a54511793614db3570a5	0	0	0	0	34	0	0	0	0	123	0	0	0	0	0	0	0	0	4	0	0	Bacteria	Proteobacteria	Alphaproteobacteria	Sphingomonadales				0.999952
4c21bd7f7eafbf49695127fb2734af8b	0	0	0	0	0	0	0	0	0	14	0	0	0	0	0	0	0	0	0	0	0	Bacteria	Proteobacteria	Alphaproteobacteria	Sphingomonadales				0.999952
b863ed0ccb6a58c573f726f033e09268	0	0	0	0	0	0	0	0	0	13	0	0	0	0	0	0	0	0	0	0	0	Bacteria	Proteobacteria	Alphaproteobacteria	Sphingomonadales				0.999944
a521056ca4b5ec77d5faefa73686a7bc	0	0	0	0	0	0	0	0	0	0	0	0	0	0	0	9	0	0	0	0	0	Bacteria	Proteobacteria	Alphaproteobacteria	Sphingomonadales	Sphingomonadaceae			0.721297
23353674bf0724166fdc3aa668b8a289	0	0	0	0	5	0	0	0	0	0	0	0	0	0	0	0	0	0	0	0	0	Bacteria	Proteobacteria	Alphaproteobacteria	Sphingomonadales				0.999388
3577651877b1884dddd799dc41ab3fc9	0	0	0	0	5	0	0	0	0	0	0	0	0	0	0	0	0	0	0	0	0	Bacteria	Proteobacteria	Alphaproteobacteria					0.99931
c6ddeee5f7184da82525245621c6e8b4	0	0	0	0	0	0	0	0	0	23	0	0	0	0	0	0	0	0	0	0	0	Bacteria	Proteobacteria	Alphaproteobacteria					0.991628
fd6f8206f6c0718b08a3f4b36c25b37c	0	0	0	0	0	0	0	0	0	6	0	0	0	0	0	0	0	0	0	0	0	Bacteria	Proteobacteria	Alphaproteobacteria					0.999309
ed835eb55765884814402b7663d42b66	0	0	0	0	0	0	0	0	0	11	0	0	0	0	0	0	0	0	0	0	0	Bacteria	Proteobacteria	Alphaproteobacteria	Ellin329				0.998816
6b6c0269d3475f70707b004feca2d6ed	0	0	0	0	0	0	0	0	0	7	0	0	0	0	0	0	0	0	0	0	0	Bacteria	Proteobacteria	Alphaproteobacteria	Ellin329				0.980304
8b45d59074ee0121b2c35473f7414d8b	0	0	0	0	0	0	0	0	0	26	0	0	0	0	0	0	0	0	11	0	0	Bacteria	Proteobacteria	Alphaproteobacteria	Ellin329				0.995317
8851712978e68c2918f2d5c651a978c4	0	0	0	0	0	0	0	0	0	5	0	0	0	0	0	0	0	0	0	0	0	Bacteria	Proteobacteria	Alphaproteobacteria					0.932523
969c7ffd70b6e397263e0110bb5e32e8	0	0	0	0	0	0	0	0	0	2	0	0	0	0	0	0	0	0	0	0	0	Bacteria	Proteobacteria	TA18	PHOS-HD29				0.944585
358fc887dd13c7126de85a93d1b9cc95	0	0	0	0	0	0	0	0	0	2	0	0	0	0	0	0	0	0	0	0	0	Bacteria	Proteobacteria	TA18	PHOS-HD29				0.755087
6a918b1cab526cd31eacfb0c619fd8b5	0	0	0	0	0	0	0	3	0	0	0	0	0	0	0	0	0	0	0	0	0	Bacteria	Proteobacteria	Deltaproteobacteria	Myxococcales	Myxococcaceae			0.999749
d9671cd0b1a650ee9e8381712f4b3a0c	0	0	0	0	0	0	0	0	0	7	0	0	0	0	0	0	0	0	0	0	0	Bacteria	Proteobacteria	Deltaproteobacteria	Myxococcales	Myxococcaceae	Myxococcus		0.989934
eeb15fb4e105fbcc3ea2e891ca376d7a	0	0	0	0	5	0	0	0	0	0	0	0	0	0	0	0	0	0	0	0	0	Bacteria	Proteobacteria	Deltaproteobacteria	Myxococcales	Polyangiaceae			0.99848
04394d9d8e80d378f78a1940e52517cf	0	0	0	0	0	0	0	0	0	8	0	0	0	0	0	0	0	0	0	0	0	Bacteria	Proteobacteria	Deltaproteobacteria	Myxococcales	Polyangiaceae			0.836857
ba28f08cacde1d964efd1af67b751a7e	0	0	0	0	0	0	0	0	0	7	0	0	0	0	0	0	0	0	0	0	0	Bacteria	Proteobacteria	Deltaproteobacteria	Myxococcales	Haliangiaceae	Haliangium		0.868697
474b77b226a8c969fa4c069ba361ed85	0	0	0	0	0	0	0	0	0	0	0	0	0	0	0	4	0	0	0	0	0	Bacteria	Proteobacteria	Deltaproteobacteria	Myxococcales	Haliangiaceae	Haliangium		0.797519
436ac4522a57b9a5a41739350555dc2e	0	0	0	0	0	0	0	0	0	0	0	0	0	0	0	0	0	0	8	0	0	Bacteria	Proteobacteria	Deltaproteobacteria	Myxococcales	Haliangiaceae	Haliangium		0.880542
701a642bcefa290edfd42747f7d6e86b	0	0	0	0	0	0	0	0	2	0	0	0	0	0	0	0	0	0	0	0	0	Bacteria	Proteobacteria	Deltaproteobacteria	Myxococcales	Haliangiaceae	Haliangium		0.733218
c19b9f6bfb50dc4508c87f3e830e0825	0	0	0	0	0	0	0	0	0	2	0	0	0	0	0	0	0	0	0	0	0	Bacteria	Proteobacteria	Deltaproteobacteria	Bdellovibrionales	Bdellovibrionaceae	Bdellovibrio	bacteriovorus	0.999683
e50171e6dc765070c3e03f8dc795a7c5	0	0	0	0	0	0	7	0	0	0	0	0	0	0	0	0	0	0	0	0	0	Bacteria	Proteobacteria	Deltaproteobacteria	Desulfuromonadales				0.854914
979116e81e6f87820213fd47674b253d	0	0	0	0	36	0	0	0	0	0	0	0	0	0	0	0	0	0	0	0	0	Bacteria	Acidobacteria	Solibacteres	Solibacterales	PK34			0.875159
a92ac372b5774871020f918e1d97a5d7	0	0	0	0	0	0	0	0	0	0	0	0	0	0	0	0	0	0	22	0	0	Bacteria	Acidobacteria	Solibacteres	Solibacterales				0.999813
09bee3a1c80ea6e8b2352e4c71cce769	0	0	0	0	0	0	0	0	0	0	0	0	0	0	0	0	0	0	5	0	0	Bacteria	Acidobacteria	Solibacteres	Solibacterales	Solibacteraceae			0.983323
ce9c532e5483a5643dfdae2ef98389cd	0	0	0	0	0	0	0	0	0	15	0	0	0	0	0	0	0	0	0	0	0	Bacteria	Acidobacteria	Solibacteres	Solibacterales	Solibacteraceae			0.95507
2dcf134334fb4f97de8bb37fabfe31d2	0	0	0	0	0	0	0	0	0	15	0	0	0	0	0	0	0	0	0	0	0	Bacteria	Acidobacteria	Solibacteres	Solibacterales	Solibacteraceae			0.928493
6d7db9a25abb9df81db1226621507979	0	0	0	0	0	0	0	0	0	0	0	0	0	0	0	0	0	3	0	0	0	Bacteria							0.999951
613efa03ede0c051468ed520027739ee	0	0	0	0	0	0	0	0	0	0	0	0	0	0	0	0	0	0	0	11	0	Bacteria	Acidobacteria	Solibacteres	Solibacterales				0.999916
c0fc3d509994faf51aa0d509722ecb23	0	0	0	0	0	0	5	0	0	0	0	0	0	0	0	0	0	0	0	0	0	Bacteria	Acidobacteria	Solibacteres	Solibacterales				0.998727
8063ba397c0d14cf9b9148317c332a69	0	0	0	0	0	0	0	0	0	0	0	0	0	0	0	0	0	0	21	0	0	Bacteria	Acidobacteria	Solibacteres	Solibacterales	PK34			0.795793
707d19e06f92087fce99b64177a86861	0	0	0	0	0	0	0	0	0	7	0	0	0	0	0	0	0	0	0	0	0	Bacteria	Acidobacteria	DA052	Ellin6513				0.922817
9af236be3d86f9fd6faebea0f0fe4fb0	0	0	0	0	4	0	0	0	0	0	0	0	0	0	0	0	0	0	0	0	0	Bacteria	Acidobacteria	Acidobacteria-5					0.99942
97d7a9d36c26f88d6d59037086d4caaa	0	0	0	0	0	0	0	0	0	0	0	0	0	0	0	0	0	0	0	2	0	Bacteria	Acidobacteria	Acidobacteriia	Acidobacteriales	Acidobacteriaceae			0.999278
c95da2d3d10f4688352375e102548b48	0	0	0	0	6	0	0	0	0	0	0	0	0	0	0	0	0	0	0	0	0	Bacteria	Acidobacteria	Acidobacteriia	Acidobacteriales	Acidobacteriaceae	Edaphobacter	modestum	0.761115
c3a180a4e7a9b7f44e8b784676900a1e	0	0	0	0	0	0	0	0	0	0	0	0	0	0	0	0	0	0	31	0	0	Bacteria	Acidobacteria	Acidobacteriia	Acidobacteriales	Acidobacteriaceae			0.995154
40710403aad2f25f1392f0518e1360f7	0	0	0	0	0	0	0	0	0	24	0	0	0	0	0	0	0	0	0	0	0	Bacteria	Acidobacteria	Acidobacteriia	Acidobacteriales	Koribacteraceae	Candidatus Koribacter	versatilis	0.934192
c75382724a917c898555b431adfa408c	0	0	0	0	0	0	0	8	0	0	0	0	0	0	0	0	0	0	0	0	0	Bacteria	Acidobacteria	Acidobacteriia	Acidobacteriales				0.978851
4aa5ce8f6ded5d2f4eac894f4da51a57	0	0	0	0	0	0	0	0	0	0	0	0	0	0	0	0	0	0	0	2	0	Bacteria	Acidobacteria	Acidobacteriia	Acidobacteriales				0.986244
545b962b131d62ebb12c6d5913bd332e	0	2	0	0	0	0	0	0	0	0	0	0	0	0	0	0	0	0	0	0	0	Bacteria	Actinobacteria						0.942112
9a97978155961dfe4febb05571c37a26	0	0	0	0	4	0	0	0	0	0	0	0	0	0	0	0	0	0	0	0	0	Bacteria	Actinobacteria						0.959994
91ff2f3f845d5cec3f2d7f1739790136	0	0	0	0	14	0	0	0	0	0	0	0	0	0	0	0	0	0	0	0	0	Bacteria	Actinobacteria	Thermoleophilia	Gaiellales	Gaiellaceae			0.879919
4b92ad531b02541e6322c59257429379	0	0	0	0	19	0	0	0	0	0	0	0	0	0	0	0	0	0	0	0	0	Bacteria	Actinobacteria						0.952891
baf33fe5cd762e9e6f4e0e9fccea19a1	0	0	0	0	0	0	0	0	0	11	0	0	0	0	0	0	0	0	27	0	0	Bacteria	Actinobacteria	Thermoleophilia	Gaiellales	Gaiellaceae			0.909899
77b4ef2ae741cd4c3a1ac43c6c0b71e8	0	0	0	0	0	0	0	0	0	0	7	0	0	0	0	0	0	0	0	0	0	Bacteria	Actinobacteria						0.876626
eeea7297a6cb30a6a5554227817d9ca9	0	0	0	0	0	0	0	0	0	34	0	0	0	0	0	0	0	0	0	0	0	Bacteria	Actinobacteria	Thermoleophilia	Gaiellales	Gaiellaceae			0.879879
75cdfedb98b91e78d79468aa9f05383a	0	0	0	0	7	0	0	0	0	0	0	0	0	0	0	0	0	0	0	0	0	Bacteria	Actinobacteria						0.946452
7006f4608446a2a5bbc7362d69d9782f	0	0	0	0	0	0	5	0	0	0	0	0	0	0	0	0	0	0	0	0	0	Bacteria	Actinobacteria	Thermoleophilia	Gaiellales	Gaiellaceae			0.931675
725897f6a462d17ffb07aaa2a2a44d9d	0	0	5	0	0	0	0	0	0	35	0	0	0	0	0	0	0	0	0	0	0	Bacteria	Actinobacteria	Thermoleophilia	Gaiellales	Gaiellaceae			0.845472
cdaf83f9bcea85398a445d0424fdfc45	0	0	0	0	0	0	0	0	0	0	0	0	0	0	0	0	0	0	0	2	0	Bacteria	Actinobacteria	Thermoleophilia	Gaiellales	Gaiellaceae			0.797486
39a748203e6222b186dfc25dc599b498	0	0	0	0	0	0	0	0	0	0	8	0	0	0	0	0	0	0	0	0	0	Bacteria	Actinobacteria	Thermoleophilia	Gaiellales	Gaiellaceae			0.806372
e6f1e31a891095ab167805ef262aef1c	0	0	0	0	0	0	0	0	0	0	0	0	0	0	0	0	0	0	46	4	0	Bacteria	Actinobacteria	Thermoleophilia	Gaiellales	Gaiellaceae			0.83979
cfac7b79a6eae67bdfead80ee186bf22	0	0	0	0	0	0	0	0	0	2	0	0	0	0	0	0	0	0	0	0	0	Bacteria							0.999875
b7db48e2319a15f0e6b7edb06000a70d	0	0	0	0	0	0	0	0	0	2	0	0	0	0	0	0	0	0	0	0	0	Bacteria	Actinobacteria	Actinobacteria	Actinomycetales				0.996188
f54ab1b839834e4e08b312847a60875d	0	0	0	0	0	0	0	0	0	9	0	0	0	0	0	0	0	0	11	0	0	Bacteria	Actinobacteria	Thermoleophilia	Gaiellales				0.742026
c652b5df4d3aa35b32dc28caa9976d08	0	5	0	0	32	0	0	0	0	0	8	0	0	14	0	0	0	0	0	0	0	Bacteria							0.999962
570e69110bda4c57d02369fbd970f73c	0	0	0	0	0	0	0	0	0	0	0	0	0	0	0	0	0	0	2	0	0	Bacteria							0.999934
9e5c0151ed092e557d22354e6f06a82e	0	0	0	0	0	0	0	0	0	0	0	0	0	0	0	0	0	0	4	0	0	Bacteria	Actinobacteria	Thermoleophilia	Solirubrobacterales				0.990138
c5c8698184f81375a4067f2b87679d0a	0	0	0	0	0	0	0	0	0	23	0	0	0	0	0	0	0	0	0	0	0	Bacteria	Actinobacteria	Thermoleophilia	Solirubrobacterales	Conexibacteraceae			0.937556
875ff94d49ce0461220d23762f0b72db	0	0	0	0	0	0	0	0	0	36	0	0	0	0	0	0	0	0	0	0	0	Bacteria	Actinobacteria	Thermoleophilia	Solirubrobacterales	Conexibacteraceae			0.911999
413195a1b4709644493c7c99519966e3	0	0	0	0	0	0	0	0	0	7	0	0	0	0	0	0	0	0	0	0	0	Bacteria	Actinobacteria	Thermoleophilia	Solirubrobacterales	Conexibacteraceae			0.870743
897db9e347e15f9a86c2409403214e08	0	0	0	0	0	0	0	0	0	19	0	0	0	0	0	0	0	0	0	0	0	Bacteria	Actinobacteria	Thermoleophilia	Solirubrobacterales				0.886327
9d1cb23eb93704cec4144514614bb061	0	0	0	0	0	0	0	0	0	0	0	0	0	0	0	0	0	0	35	0	0	Bacteria	Actinobacteria	Thermoleophilia	Solirubrobacterales				0.828083
382a6190a0cfdae2f270bc6340e7be25	0	0	0	0	0	0	0	0	0	32	10	0	0	0	0	0	0	0	0	0	0	Bacteria	Actinobacteria	Thermoleophilia	Solirubrobacterales				0.906298
b29d3dcd46a164051228bfe551466979	0	0	0	0	0	0	0	0	0	0	0	0	0	0	0	0	0	0	20	0	0	Bacteria	Actinobacteria	Thermoleophilia	Solirubrobacterales	Conexibacteraceae			0.796889
93c57a9441c6a28b7cb5f58b22df9eca	0	0	0	0	0	0	0	0	0	0	0	0	0	0	0	0	0	0	0	9	0	Bacteria	Actinobacteria	Thermoleophilia	Solirubrobacterales				0.706665
c3dac486573ec22d8dca0223abe5c7b8	0	0	0	0	0	0	0	0	0	7	0	0	0	0	0	0	0	0	0	0	0	Bacteria	Actinobacteria	Thermoleophilia	Solirubrobacterales	Patulibacteraceae			0.833083
de52b3e117de13654b4466e0e4adb6a3	0	0	0	0	11	0	0	0	0	0	0	0	0	0	0	0	0	0	0	0	0	Bacteria	Actinobacteria	Thermoleophilia	Solirubrobacterales	Conexibacteraceae	Conexibacter		0.904207
5facfc4a7c3506549ab648d8c5319e26	0	0	0	0	0	0	0	0	0	0	0	0	0	0	0	0	162	0	0	0	0	Bacteria	Actinobacteria						0.940817
d60aaadd0dcfc20ff6b55b942a65ceb7	0	0	0	0	2	0	0	0	0	0	0	0	0	0	0	0	0	0	0	0	0	Bacteria	Proteobacteria	Alphaproteobacteria					0.731344
a1f2772b6be8b83fc22a0f9630448b41	0	0	0	0	0	0	0	0	0	0	0	0	0	0	0	0	0	0	4	0	0	Bacteria	Proteobacteria	Alphaproteobacteria	Rickettsiales	Rickettsiaceae	Rickettsia		0.978244
dbb67b6e475c74164c8c48c17f46db1f	0	0	0	0	0	0	0	0	0	0	0	0	0	0	0	0	0	0	50	0	0	Bacteria	Actinobacteria	Thermoleophilia	Solirubrobacterales				0.974496
7de3b734f0292fac40ffe4e3b4d4cb0d	0	0	0	0	6	0	0	0	0	0	0	0	0	0	0	0	0	0	0	0	0	Bacteria	Actinobacteria	Thermoleophilia	Solirubrobacterales				0.859739
fae404b5e24bcd31040d2ca1c3d5d947	0	0	0	0	0	0	0	0	0	15	0	0	0	0	0	0	0	0	0	0	0	Bacteria	Actinobacteria	Thermoleophilia	Solirubrobacterales				0.942744
d5f8e69b245d6f83715c7da13b3ba58c	0	0	0	0	0	0	0	0	0	7	0	0	0	0	0	0	0	0	4	0	0	Bacteria	Actinobacteria	Thermoleophilia	Solirubrobacterales				0.73645
3f802412cc036739455a547fec83ec18	0	0	0	0	0	0	0	0	0	22	0	0	0	0	0	0	0	0	0	0	0	Bacteria	Actinobacteria	Thermoleophilia	Solirubrobacterales				0.91991
4260839db4d97468fbb7f7499ced2ec5	0	0	0	0	0	0	0	0	0	0	0	0	0	0	0	0	3	0	0	0	0	Bacteria	Actinobacteria	Thermoleophilia	Solirubrobacterales	Conexibacteraceae			0.782377
ac0a6dad0f9a66553305b3dbaacf09aa	0	0	0	0	0	0	0	0	0	0	0	0	0	0	0	0	12	0	0	0	0	Bacteria	Actinobacteria	Thermoleophilia	Solirubrobacterales	Patulibacteraceae			0.989636
3389db3461bc0d975e153ef7baf2279b	0	0	0	0	7	0	0	0	0	0	0	0	0	0	0	0	0	0	0	0	0	Bacteria	Actinobacteria	Thermoleophilia	Solirubrobacterales	Patulibacteraceae			0.985721
dd6bdeea030fcfaff536e3b82475a6ee	0	0	0	0	0	0	0	0	0	10	0	0	0	0	0	0	0	0	0	0	0	Bacteria	Actinobacteria	Thermoleophilia	Solirubrobacterales	Patulibacteraceae			0.978996
7474266ca56fc6b37288cbffa19e43d3	0	0	0	0	0	0	0	0	0	14	0	0	0	0	0	0	0	0	0	0	0	Bacteria	Actinobacteria	Thermoleophilia	Solirubrobacterales	Conexibacteraceae			0.840534
7ff0f8081d29cb091a05b99678f17c1b	0	0	0	0	0	0	0	0	0	0	0	0	0	2	0	0	0	0	0	0	0	Bacteria	Actinobacteria	Thermoleophilia	Gaiellales				0.751805
02e517219521f146408b3195e7c1910c	0	0	0	0	0	0	0	0	0	0	0	0	0	18	0	0	0	0	0	0	0	Bacteria	Actinobacteria	Thermoleophilia	Solirubrobacterales	Conexibacteraceae			0.852391
45d66254e6054e567b0f37bfa593de1c	0	0	0	0	0	0	0	0	0	0	0	0	0	0	0	0	0	0	30	0	0	Bacteria	Actinobacteria	Acidimicrobiia	Acidimicrobiales	Iamiaceae			0.781059
e8a6fbc906fff593b695fbf64f46fce3	0	0	0	0	0	0	0	0	0	0	0	0	0	0	0	0	10	0	0	0	0	Bacteria	Actinobacteria	Acidimicrobiia	Acidimicrobiales	Iamiaceae			0.774599
fa7b9338abc94acdab648136a4c0af9e	0	0	0	0	0	0	0	0	0	0	0	0	0	0	0	0	2	0	0	0	0	Bacteria	Actinobacteria	Acidimicrobiia	Acidimicrobiales	C111			0.999592
24daf6f751c2d35ed1ec184648ba0850	0	0	0	0	0	0	0	6	0	0	0	0	0	0	0	0	0	0	0	0	0	Bacteria	Actinobacteria	Acidimicrobiia	Acidimicrobiales	C111			0.99996
ee097a6d71f3b72b46b74672d2680b7b	0	0	0	0	7	0	0	0	0	0	0	0	0	0	0	0	0	0	0	0	0	Bacteria	Actinobacteria	Acidimicrobiia	Acidimicrobiales	C111			0.999986
e31ad658a843776b17ae02c763d960d4	0	0	0	0	0	0	0	0	0	9	0	0	0	0	0	0	0	0	0	0	0	Bacteria	Actinobacteria	Actinobacteria					0.726842
c33d09704dc82d3fef9603da47b7aa59	0	0	0	0	0	0	0	0	0	11	0	0	0	0	0	0	0	0	0	0	0	Bacteria	Actinobacteria	Actinobacteria					0.712
84fc9612ef170e18fb59a01da9e24f2a	0	0	0	0	0	0	0	0	0	10	0	0	0	0	0	0	0	0	0	0	0	Bacteria	Actinobacteria						0.995538
d80c379e155d9703c9af57fc7fd2b986	0	0	0	0	0	0	0	0	0	0	4	0	0	0	0	0	0	0	0	0	0	Bacteria	Actinobacteria						0.804781
da1d09975fb83dccfef89f9756b14e87	0	0	0	0	10	0	0	0	0	0	0	0	0	0	0	0	0	0	0	0	0	Bacteria	Actinobacteria	Acidimicrobiia	Acidimicrobiales				0.982391
9f613be594adb78228977c67574b748f	0	0	0	0	0	0	0	0	0	21	0	0	0	0	0	0	0	0	0	0	0	Bacteria	Actinobacteria	Acidimicrobiia	Acidimicrobiales	EB1017			0.997326
4c5f943ed08ed85fb742feec9da70d66	0	0	0	0	0	0	0	0	0	12	0	0	0	0	0	0	0	0	8	8	0	Bacteria	Actinobacteria	Acidimicrobiia	Acidimicrobiales	EB1017			0.999418
f8ad7e42ec1b27a3803e7deaa1a41370	0	0	0	0	0	0	0	0	0	4	0	0	0	0	0	0	0	0	0	0	0	Bacteria	Actinobacteria	Acidimicrobiia	Acidimicrobiales	EB1017			0.998463
22b555e905b92304b8ef5fb289eb1302	0	0	0	0	0	0	0	0	0	0	0	0	0	0	0	0	0	0	0	2	0	Bacteria							0.999744
0aeba388220b8c630253b28564c7ee28	0	0	0	0	0	0	0	0	0	0	0	0	0	0	0	0	0	0	0	4	0	Bacteria							0.999846
5c6ed2cbeb5fee1c4742c4af2effdc10	0	0	0	0	0	0	0	0	0	0	0	0	0	0	0	0	0	0	3	0	0	Bacteria	Actinobacteria	Actinobacteria	Actinomycetales				0.979464
c340aacd03ec50365af0e9434efd779d	0	0	0	0	0	0	0	0	0	2	0	0	0	0	0	0	0	0	0	0	0	Bacteria	Actinobacteria	Actinobacteria	Actinomycetales	Actinopolysporaceae			0.868007
2c809bf04fe1211b913085e677374a62	0	0	0	0	25	0	0	0	0	0	0	0	0	0	0	0	0	0	0	0	0	Bacteria	Actinobacteria	Actinobacteria	Actinomycetales	Micrococcaceae	Kocuria		0.98166
7e1864b5be362fe5a0f692a5e4d7c9bc	87	0	0	0	22	0	60	50	0	180	0	0	0	0	34	0	0	0	0	0	0	Bacteria	Actinobacteria	Actinobacteria	Actinomycetales	Micrococcaceae	Kocuria		0.984082
402e04983a3b91af18e40799a845b92a	0	0	0	0	0	0	0	0	0	0	0	0	0	0	0	16	0	0	0	0	0	Bacteria	Actinobacteria	Actinobacteria	Actinomycetales	Micrococcaceae	Kocuria		0.753626
0b84d38345288b4f2be6d260e9ef63b4	119	0	0	0	29	0	83	12	0	177	0	0	0	17	0	0	0	0	20	9	0	Bacteria	Actinobacteria	Actinobacteria	Actinomycetales	Micrococcaceae	Kocuria		0.955807
c79836085cdbb9e45b60abd9d883eec3	0	0	0	0	19	0	28	0	0	0	0	0	0	14	0	0	0	0	19	0	0	Bacteria	Actinobacteria	Actinobacteria	Actinomycetales	Micrococcaceae	Kocuria	palustris	0.797017
feb84cc9264c35c349d0ebe11a9201d1	0	0	0	0	0	0	0	0	0	18	0	0	0	0	0	0	0	0	0	0	0	Bacteria	Actinobacteria	Actinobacteria	Actinomycetales	Micrococcaceae	Kocuria	palustris	0.769159
d8d3b0b13b79e562d1536d8b08b72666	0	0	0	0	218	0	0	0	0	0	0	0	0	0	0	18	0	20	0	0	0	Bacteria	Actinobacteria	Actinobacteria	Actinomycetales				0.999873
dcab7e0a3f44f814f4a269513fb63019	0	0	0	0	0	0	0	0	0	0	0	0	0	0	0	16	0	0	0	0	0	Bacteria	Actinobacteria	Actinobacteria	Actinomycetales				0.999904
5f330f138d6e92c4bc7202a146134cef	0	0	0	0	0	0	0	0	0	0	0	0	0	21	0	0	0	0	0	0	0	Bacteria	Actinobacteria	Actinobacteria	Actinomycetales				0.999839
37231a9c5cd02f22bddd5c06ecbc409d	0	0	0	0	0	0	0	0	0	0	0	0	0	0	0	0	0	0	0	0	19	Bacteria	Actinobacteria	Actinobacteria	Actinomycetales	Micrococcaceae	Arthrobacter	psychrolactophilus	0.971814
8cfa024e962a4b6ec8257f775f8fbc67	0	0	0	0	0	0	0	0	0	51	0	0	0	0	0	12	0	0	0	0	0	Bacteria	Actinobacteria	Actinobacteria	Actinomycetales				0.999985
936124721d6d86277472af72070b9901	0	0	0	0	18	0	0	0	0	0	0	0	0	0	0	0	0	0	0	0	0	Bacteria	Actinobacteria	Actinobacteria	Actinomycetales				0.999938
beea32ccd909be1043fdf45069922d0e	0	0	0	0	0	0	0	2	0	0	0	0	0	0	0	0	0	0	0	0	0	Bacteria	Firmicutes	Bacilli					0.992642
e2a15419fb7bcab631d019544100a8d0	0	0	0	0	0	0	0	0	0	0	26	0	0	0	0	0	0	0	0	0	0	Bacteria	Actinobacteria	Actinobacteria	Actinomycetales	Micrococcaceae	Rothia	mucilaginosa	0.999936
b1fd620f0d6e2f3d37c40a0c972661c7	0	0	0	0	0	0	0	0	0	36	0	0	0	0	117	0	0	0	0	0	0	Bacteria	Actinobacteria	Actinobacteria	Actinomycetales	Micrococcaceae	Rothia	mucilaginosa	0.999972
f575d0edc061f449407eaff6f16a9155	0	0	0	0	0	0	15	0	0	0	0	0	0	0	0	0	0	0	0	0	0	Bacteria	Actinobacteria	Actinobacteria	Actinomycetales	Micrococcaceae	Rothia	mucilaginosa	0.999957
aa3c53a8488934efe4fb096d4f196d94	0	0	0	0	0	5	0	0	0	0	0	0	0	0	0	0	0	0	0	10	0	Bacteria	Actinobacteria	Actinobacteria	Actinomycetales	Micrococcaceae	Rothia	mucilaginosa	0.999949
da0cfdee6d94892ee9469f798a43f113	0	0	14	0	0	0	0	0	0	0	0	0	0	0	0	0	0	0	0	9	0	Bacteria	Actinobacteria	Actinobacteria	Actinomycetales	Micrococcaceae	Rothia	aeria	0.92589
2e89e948444207f8e95ae9c418b92482	0	0	0	0	15	0	0	0	0	19	43	0	0	0	0	3	0	0	17	0	0	Bacteria	Actinobacteria	Actinobacteria	Actinomycetales	Micrococcaceae	Rothia		0.999749
562d3674ec9eb8e583a9990423de2278	0	0	0	0	0	0	0	0	0	0	0	0	0	0	0	0	0	0	5	0	0	Bacteria	Actinobacteria	Actinobacteria	Actinomycetales	Micrococcaceae	Rothia		0.9985
eaae8736c0744c9a006ebed49370dd16	0	0	11	0	30	0	0	0	0	0	0	0	0	0	0	0	0	0	0	0	0	Bacteria	Actinobacteria	Actinobacteria	Actinomycetales				0.999863
9987b89929640fec1ab52a9796026f6f	0	0	0	14	56	0	0	0	0	229	52	0	29	21	0	0	0	0	24	0	0	Bacteria	Actinobacteria	Actinobacteria	Actinomycetales	Micrococcaceae	Micrococcus		0.757325
6be25e04b0ea52827aa609f24ed09764	0	9	0	0	0	0	0	0	0	0	0	0	0	0	0	0	0	0	0	0	0	Bacteria	Actinobacteria	Actinobacteria	Actinomycetales	Micrococcaceae	Micrococcus		0.729619
ce289c3be51daf87dfba38a68175e46b	0	11	0	0	0	0	0	0	0	0	0	0	0	0	0	0	0	0	0	0	0	Bacteria	Actinobacteria	Actinobacteria	Actinomycetales	Micrococcaceae	Micrococcus		0.768397
b233d458ede07a1707cda70871907254	0	0	0	0	0	0	0	0	0	0	6	0	0	0	0	0	0	0	0	0	0	Bacteria	Actinobacteria	Actinobacteria	Actinomycetales	Microbacteriaceae			0.989813
0f91d3b42e329036a6583b45bd6ca2da	0	7	0	0	55	0	32	0	0	103	0	0	7	0	0	0	0	0	0	0	0	Bacteria	Actinobacteria	Actinobacteria	Actinomycetales	Micrococcaceae	Micrococcus		0.829948
a75bf4296df7b7f3d021ba397752f35f	0	0	0	0	3	0	0	0	0	0	0	0	0	0	0	0	0	0	0	0	0	Bacteria	Actinobacteria	Actinobacteria	Actinomycetales	Micrococcaceae	Micrococcus		0.838021
ab6c1b0183f635f790ef534dec11ed7b	0	0	0	0	0	0	0	0	0	0	0	0	0	0	0	0	0	0	439	0	0	Bacteria	Actinobacteria	Actinobacteria	Actinomycetales	Actinomycetaceae			0.999506
e3cf6e40f1fd25000cdf92b10cc8105c	0	0	0	0	0	0	0	0	0	3	0	0	0	0	0	0	0	0	0	0	0	Bacteria	Actinobacteria	Actinobacteria	Actinomycetales	Actinomycetaceae	Varibaculum		0.999997
b6a66e0574de04becfcc12966240feba	0	0	0	0	0	0	0	0	0	11	0	0	0	0	0	0	0	0	0	0	0	Bacteria	Actinobacteria	Actinobacteria	Bifidobacteriales	Bifidobacteriaceae	Scardovia		0.999301
023595ca22abc05616e451e693f87d47	0	0	0	0	0	0	0	5	0	0	0	0	0	0	0	0	0	0	0	0	0	Bacteria	Actinobacteria	Actinobacteria	Bifidobacteriales	Bifidobacteriaceae	Bifidobacterium		0.98225
e46d478730782cf5493bcc1a52923cbe	0	0	0	0	5	0	0	0	0	0	0	0	0	0	0	0	0	0	0	0	0	Bacteria	Actinobacteria	Actinobacteria	Bifidobacteriales	Bifidobacteriaceae	Bifidobacterium	longum	0.885061
bacd433223a104fbdc8a2502743af5e2	0	0	0	0	0	0	0	0	0	0	3	0	0	0	0	0	0	0	0	0	0	Bacteria	Actinobacteria	Actinobacteria	Bifidobacteriales	Bifidobacteriaceae	Bifidobacterium	longum	0.999982
737fbb3d58708620be02b50b9f32cc36	0	0	0	0	0	0	0	0	0	0	0	4	0	0	0	0	0	0	0	0	0	Bacteria	Actinobacteria	Actinobacteria	Actinomycetales				0.999359
5d9b6ea8af2473217e99eaac702b6ad6	0	0	0	0	3	0	0	0	0	0	0	0	0	0	0	0	0	0	0	0	0	Bacteria	Actinobacteria	Actinobacteria	Actinomycetales				0.994605
cc8971e69f13703a5e4a2d1396b110a8	0	0	0	0	0	0	0	3	0	0	0	0	0	0	0	0	0	0	0	0	0	Bacteria	Actinobacteria	Actinobacteria	Actinomycetales				0.995475
6663926f1c50b0182812ed66dc5b64a2	0	0	0	0	2	0	0	0	0	0	0	0	0	0	0	0	0	0	0	0	0	Bacteria	Actinobacteria	Actinobacteria	Actinomycetales	Actinomycetaceae	Actinomyces		0.961976
a0fa1434cf5a54184d2194fa575e7e25	0	0	0	0	0	0	0	0	0	7	0	0	0	0	0	0	0	0	0	0	0	Bacteria	Actinobacteria	Actinobacteria	Actinomycetales	Actinomycetaceae	Actinomyces		0.806989
324a365fabfc86c2373e43477ef10045	0	0	0	0	0	0	0	0	0	0	30	0	0	0	0	0	0	0	0	0	0	Bacteria	Actinobacteria	Actinobacteria	Actinomycetales	Actinomycetaceae	Actinomyces		0.734681
e76f726301565fa4be22121ccc5a3bad	0	0	0	0	2	0	0	0	0	0	0	0	0	0	0	0	0	0	0	0	0	Bacteria	Actinobacteria	Actinobacteria	Actinomycetales				0.998605
f402f3b9de8d8ee9794f4e9f230072ab	0	0	0	0	0	0	0	0	12	0	0	0	0	0	0	0	0	0	0	0	0	Bacteria	Actinobacteria	Actinobacteria	Actinomycetales				0.999933
cafbb0375c6a18f83056bf33815d888a	0	0	0	0	0	0	0	0	0	0	0	0	0	0	0	0	0	0	5	0	0	Bacteria	Actinobacteria	Actinobacteria	Actinomycetales	Microbacteriaceae			0.991616
3a7fcac3a8b9e509f7c56aae8d91369e	0	0	0	0	41	0	0	0	0	0	0	0	0	254	0	0	0	0	0	0	0	Bacteria	Actinobacteria	Actinobacteria	Actinomycetales	Microbacteriaceae			0.99507
afb12ef8c93c77cf227c2dd13329918d	0	0	0	0	0	0	0	0	0	0	0	8	0	0	0	0	0	0	0	0	0	Bacteria	Actinobacteria	Actinobacteria	Actinomycetales	Microbacteriaceae			0.999121
ec9e7f42a4220e02811380dec0cccea3	0	0	0	0	0	0	0	0	0	0	0	0	0	0	0	0	0	0	0	12	0	Bacteria	Actinobacteria	Actinobacteria	Actinomycetales	Microbacteriaceae			0.999818
dcff0cd1c7493dc3af7f3f438c0026b6	0	0	0	0	29	0	0	0	0	0	0	0	0	0	0	0	0	0	0	0	0	Bacteria	Actinobacteria	Actinobacteria	Actinomycetales	Microbacteriaceae			0.999372
51a2b7023475d97ae5a44d6913fbc80c	0	0	0	0	29	0	0	0	0	0	0	0	0	0	0	0	0	0	0	0	0	Bacteria	Actinobacteria	Actinobacteria	Actinomycetales	Microbacteriaceae	Salinibacterium		0.711538
18086e137a75b5e406d8b58ed6327967	0	0	0	5	0	0	0	0	0	23	0	0	0	0	0	0	0	0	8	4	0	Bacteria	Actinobacteria	Actinobacteria	Actinomycetales	Microbacteriaceae			0.999822
a1a308894d99cce63f174ce14c47ef38	0	0	0	0	0	0	0	0	0	0	0	0	0	0	0	0	2	0	0	0	0	Bacteria	Actinobacteria	Actinobacteria	Actinomycetales	Microbacteriaceae			0.999806
6e05c9d2fe38299061d363ac0d41744c	0	0	0	0	0	0	0	0	0	10	0	0	0	0	0	0	0	0	0	0	0	Bacteria	Actinobacteria	Actinobacteria	Actinomycetales	Microbacteriaceae	Rathayibacter		0.991449
773cf914c408b65d43548f4304426e29	0	0	0	0	0	0	0	0	0	9	0	0	0	0	0	0	0	0	0	0	0	Bacteria	Actinobacteria	Actinobacteria	Actinomycetales	Microbacteriaceae	Rathayibacter		0.99165
57091a5575c931f047cf3b129aadb64c	0	0	0	0	0	0	0	0	0	0	0	0	0	0	0	0	0	0	4	0	0	Bacteria	Actinobacteria	Actinobacteria	Actinomycetales	Microbacteriaceae	Rathayibacter		0.935206
606bce6ddaa4474d55317f7e88c2605e	0	0	0	0	0	0	0	0	0	0	0	0	0	0	0	0	0	0	12	0	0	Bacteria	Actinobacteria	Actinobacteria	Actinomycetales	Microbacteriaceae	Rathayibacter		0.987427
3c22c97928f395dc3059ed42f50f45d3	0	0	0	0	0	0	0	0	0	0	0	0	0	0	0	0	0	0	0	5	0	Bacteria	Actinobacteria	Actinobacteria	Actinomycetales	Micrococcaceae			0.710976
d84bef519c81116b145c3fa9d3bdd6c6	0	0	0	0	3	0	0	0	0	0	0	0	0	0	0	0	0	0	0	0	0	Bacteria	Actinobacteria	Actinobacteria	Actinomycetales				0.999937
3894120516ba96ddf9a2516c0e25ee26	0	0	0	0	0	0	0	0	0	0	0	0	0	0	15	0	0	0	0	0	0	Bacteria	Actinobacteria	Actinobacteria	Actinomycetales	Cellulomonadaceae			0.704336
17d14a58e2904af06fd3ee7210f2dcac	0	0	0	0	9	0	0	0	0	36	18	0	0	0	0	0	0	0	0	0	0	Bacteria	Actinobacteria	Actinobacteria	Actinomycetales	Intrasporangiaceae			0.988766
14ec5b9d4a8f4ea6ada76af85ac1b9be	0	0	0	0	0	0	0	0	20	0	0	0	0	0	0	0	0	0	0	0	0	Bacteria	Actinobacteria	Actinobacteria	Actinomycetales	Dermacoccaceae	Dermacoccus		0.848412
12d453502043180d5169f6045a4ddd6c	0	0	0	0	0	0	0	4	0	0	0	0	0	0	0	0	0	0	0	0	0	Bacteria	Actinobacteria	Actinobacteria	Actinomycetales	Intrasporangiaceae			0.713981
1caae95500570f66bfeed09cf122eb8c	0	0	0	0	8	0	0	0	0	0	0	0	0	0	0	0	0	0	0	0	0	Bacteria	Actinobacteria	Actinobacteria	Actinomycetales				0.999657
c83442c084909de05a0ed671463592de	0	0	0	0	0	0	0	0	0	0	0	0	0	152	0	0	0	0	0	0	0	Bacteria	Actinobacteria	Actinobacteria	Actinomycetales	Intrasporangiaceae	Phycicoccus		0.924431
cae5fe7f55a94c0e7b99b6fc553600e9	0	0	0	0	0	0	0	0	38	0	0	0	0	113	0	0	0	0	0	18	0	Bacteria	Actinobacteria	Actinobacteria	Actinomycetales	Intrasporangiaceae	Phycicoccus		0.879699
0c94c1b274751387641b9a1c82911231	0	0	0	0	0	0	0	0	0	0	0	0	0	0	0	0	0	0	4	0	0	Bacteria	Actinobacteria	Actinobacteria	Actinomycetales	Intrasporangiaceae			0.718734
33a235444f845a6bfe2dfa4ab532df84	0	0	0	0	15	0	0	0	0	43	0	0	0	0	0	0	0	0	0	0	0	Bacteria	Actinobacteria	Actinobacteria	Actinomycetales	Dermabacteraceae	Brachybacterium		0.774598
9eb2ce6922c3b96de4686e5eab8b71ba	0	0	0	0	0	0	3	0	0	0	0	0	0	0	0	0	0	0	0	0	0	Bacteria	Actinobacteria	Actinobacteria	Actinomycetales	Dermabacteraceae	Brachybacterium		0.769849
976b7c11daa8a8158cd4049828b095fe	0	0	0	0	0	0	0	12	0	0	0	0	0	0	0	0	0	6	0	35	0	Bacteria	Actinobacteria	Actinobacteria	Actinomycetales	Dermabacteraceae	Brachybacterium	conglomeratum	0.707102
40de529bd9bf1ce492218b3120b64125	0	0	0	0	0	0	0	0	0	0	0	0	0	0	3	0	0	0	0	0	0	Bacteria							0.999916
aa9022ac654196fef0f46e0dc94fb5b7	0	0	0	0	0	0	0	0	0	3	0	0	0	0	0	0	0	0	0	0	0	Bacteria							0.999721
daa29bfd4aac5ca8e5857a1394f73613	0	0	0	0	0	0	0	0	0	0	0	0	0	0	0	0	0	0	0	2	0	Bacteria	Bacteroidetes	[Saprospirae]	[Saprospirales]	Chitinophagaceae			0.759105
f209689490b40a0d7485f0c30ad1a030	0	0	0	0	33	0	0	0	0	0	0	0	0	0	0	0	0	0	0	0	0	Bacteria	Actinobacteria	Actinobacteria	Actinomycetales	Dermabacteraceae	Dermabacter		0.779864
b9efd98be935fb75b9fbf11c3b46e053	0	0	0	0	0	0	0	0	0	170	0	0	0	0	0	0	0	0	0	0	0	Bacteria	Actinobacteria	Actinobacteria	Actinomycetales	Brevibacteriaceae	Brevibacterium		0.992106
20443b94c07401ab505c4f0d758308db	0	0	0	0	0	0	0	0	0	0	0	0	0	0	6	0	0	0	0	0	0	Bacteria	Actinobacteria	Actinobacteria	Actinomycetales	Brevibacteriaceae	Brevibacterium		0.929368
9acec5c3a8d8d3ac8fd928a1c9a7fb4b	0	0	0	0	0	0	0	0	0	0	0	0	4	0	0	0	0	0	0	0	0	Bacteria	Actinobacteria	Actinobacteria	Actinomycetales	Brevibacteriaceae	Brevibacterium	aureum	0.840773
82a9c30643ac159bdf85395be42f4882	0	0	0	7	61	0	0	96	0	5	32	6	0	4	23	0	0	26	0	51	27	Bacteria	Actinobacteria	Actinobacteria	Actinomycetales	Brevibacteriaceae	Brevibacterium	aureum	0.82827
3133225d6d1359434b88bff3673ae4a9	0	0	0	0	0	0	0	0	0	0	0	0	0	0	0	5	0	0	0	0	0	Bacteria	Actinobacteria	Actinobacteria	Actinomycetales	Brevibacteriaceae	Brevibacterium	aureum	0.746796
146cd352f6bd66a021a0ee6f3c1e300c	0	0	0	0	13	0	0	0	0	0	0	0	0	0	0	0	0	0	0	0	0	Bacteria	Actinobacteria	Actinobacteria	Actinomycetales	Brevibacteriaceae	Brevibacterium	aureum	0.764882
470f378fd4148ed5fe4453cfac69e1a2	0	0	0	0	0	0	0	0	0	0	0	0	0	0	0	0	7	0	0	0	0	Bacteria	Actinobacteria	Actinobacteria	Actinomycetales	Microbacteriaceae			0.999213
8930a163e6fb11dd91210de7435a4969	0	0	0	0	0	0	0	0	0	0	0	0	0	0	0	0	7	0	0	0	0	Bacteria	Actinobacteria	Actinobacteria	Actinomycetales	Kineosporiaceae			0.954439
51ae33f152c76eaea443bbb3ec08ecf8	0	0	0	0	0	0	0	0	0	0	0	0	0	8	0	0	0	0	0	0	0	Bacteria	Actinobacteria	Actinobacteria	Actinomycetales	Kineosporiaceae			0.822305
8ac17d860436ddf7aa4bd9177e51b2c7	0	0	0	0	0	0	0	0	0	70	0	0	0	0	0	0	0	0	0	0	0	Bacteria	Actinobacteria	Actinobacteria	Actinomycetales	Thermomonosporaceae	Actinocorallia		0.839089
f729859edbcf744612decd178f4d529f	0	0	0	0	0	0	0	0	0	289	0	0	0	0	0	0	0	0	0	0	0	Bacteria	Actinobacteria	Actinobacteria	Actinomycetales				0.911006
003d8e9ea2cc35eba26e00436ddca498	0	0	0	0	0	0	0	0	0	43	0	0	0	0	0	0	0	0	0	0	0	Bacteria	Actinobacteria	Actinobacteria	Actinomycetales				0.971169
96d439f50b6e2db0f18f0cd3a0ff265f	11	0	0	0	0	0	0	0	0	0	0	0	0	0	0	0	0	0	0	0	0	Bacteria	Actinobacteria	Actinobacteria					0.986203
17236593d821bb49967f855d081fa61a	0	0	0	0	6	0	0	0	0	0	0	0	0	0	0	0	0	0	0	0	0	Bacteria	Actinobacteria	Actinobacteria	Actinomycetales				0.926657
4509e90268615fcc64e56325389ad00d	0	0	0	0	0	0	0	0	0	157	0	0	0	0	0	0	0	0	18	0	0	Bacteria	Actinobacteria	Actinobacteria	Actinomycetales				0.914938
11ec6827e24d52eab20c6f3c8c5d783c	0	0	0	0	0	0	0	0	0	14	0	0	0	0	0	0	0	0	0	0	0	Bacteria	Actinobacteria	Actinobacteria					0.98773
384ccb5db098236f16e2b3a259051f45	0	0	0	0	0	0	0	0	0	34	0	0	0	0	0	0	0	0	0	0	0	Bacteria	Actinobacteria	Actinobacteria					0.994422
11490cb8d07b58ee27dd053f5185d543	0	0	0	0	0	0	0	0	0	0	9	0	0	0	0	0	0	0	0	0	0	Bacteria	Actinobacteria	Actinobacteria					0.983455
cd208f6c391b8ecbc5c795f462ea9657	0	0	0	0	0	0	0	0	0	16	0	0	0	0	0	0	0	0	0	0	0	Bacteria	Actinobacteria	Actinobacteria					0.983425
251bb90ac69d417b7b6ec89981fd7bef	0	0	0	0	0	0	0	0	0	68	0	0	0	0	0	0	0	0	0	0	0	Bacteria	Actinobacteria	Actinobacteria	Actinomycetales				0.900414
8756941335048bc8914914a68d75661a	0	0	0	0	0	0	0	0	0	12	0	0	0	0	0	0	0	0	0	0	0	Bacteria	Actinobacteria	Actinobacteria	Actinomycetales				0.919907
83e3e672482c46304c7238c0c78ccdc1	0	0	0	0	0	0	0	7	0	0	0	0	0	0	0	0	0	0	54	0	0	Bacteria	Actinobacteria	Actinobacteria	Actinomycetales				0.89554
18236bdecbfefce3e910810bffd529b3	0	0	10	0	0	0	0	0	0	0	0	0	0	0	0	0	0	0	0	0	0	Bacteria	Actinobacteria	Actinobacteria	Actinomycetales	Streptosporangiaceae	Streptosporangium		0.987643
966ae3738eed187f42b2c528d5a22c1e	0	0	0	0	0	0	0	0	0	0	0	0	0	0	0	0	0	2	0	0	0	Bacteria	Actinobacteria	Actinobacteria	Actinomycetales	Propionibacteriaceae	Propionibacterium	acnes	0.840043
03e7908a8156d3a61cca0d3ba8106a61	0	0	0	0	7	0	0	0	0	0	0	0	0	0	0	0	0	0	0	0	0	Bacteria	Actinobacteria	Actinobacteria	Actinomycetales	Propionibacteriaceae	Propionibacterium	acnes	0.885973
ad16c15d1fd64755a1ecd85dfbb94746	0	0	0	0	0	0	0	0	0	14	0	0	0	0	0	0	9	0	0	0	0	Bacteria	Actinobacteria	Actinobacteria	Actinomycetales	Propionibacteriaceae	Propionibacterium	acnes	0.834837
f576eb57a7eaada89b2d2f488368d0ba	0	0	0	0	0	0	0	0	0	6	0	0	0	0	0	0	0	0	0	0	0	Bacteria	Actinobacteria	Actinobacteria	Actinomycetales	Propionibacteriaceae	Propionibacterium	acnes	0.806892
40b640aa92bf51dcb8a0dd42fb8d3d01	0	0	0	0	0	0	0	0	0	0	0	0	0	0	0	0	0	0	0	2	0	Bacteria	Actinobacteria	Actinobacteria	Actinomycetales	Propionibacteriaceae	Propionibacterium		0.85066
23e1c9fa28e7cb63ca942187a1dcd773	0	0	0	0	0	0	0	0	0	0	2	0	0	0	0	0	0	0	0	0	0	Bacteria	Proteobacteria	Alphaproteobacteria					0.740826
58541169c65a01a081854f8aa4542e32	0	0	0	0	0	0	0	0	0	0	0	0	0	0	2	0	0	0	0	0	0	Bacteria	Actinobacteria	Actinobacteria	Actinomycetales				0.843408
0a6ea856c8bc6e0cd428e42890fffeb8	0	0	0	0	0	0	0	0	0	0	0	0	0	102	0	0	0	0	0	0	0	Bacteria	Actinobacteria	Actinobacteria	Actinomycetales	Nocardioidaceae	Aeromicrobium		0.850493
ff19425160eabdef6eb913a874b95efc	9	0	0	0	0	0	0	0	0	0	0	0	0	0	0	0	0	0	0	0	0	Bacteria	Actinobacteria	Actinobacteria	Actinomycetales	Nocardioidaceae	Aeromicrobium		0.996833
944376283bcb660a5a86f74c250415cc	0	0	0	0	0	0	0	0	0	0	0	0	0	0	0	0	3	0	0	0	0	Bacteria	Actinobacteria	Actinobacteria	Actinomycetales	Nocardioidaceae	Aeromicrobium		0.832815
bf08a205565a5ee808fc34db13170c65	0	0	0	0	0	0	7	0	0	0	0	0	0	0	0	0	0	0	0	0	0	Bacteria	Actinobacteria	Actinobacteria	Actinomycetales	Nocardioidaceae	Aeromicrobium		0.935261
13772ac8f8dfbbae182e4ca0e9ed9834	0	0	0	0	2	0	0	0	0	0	0	0	0	0	0	0	0	0	0	0	0	Bacteria	Actinobacteria	Actinobacteria	Actinomycetales	Nocardioidaceae			0.988502
4208a49a25f336c826759029633093e8	0	0	0	0	7	0	0	0	0	0	0	0	0	0	0	0	0	0	0	0	0	Bacteria	Actinobacteria	Actinobacteria	Actinomycetales	Nocardioidaceae	Nocardioides		0.880462
e7fec2f8fd61996b5c1730940581ffd3	0	0	0	0	0	0	0	0	0	0	0	0	0	0	0	0	0	0	9	0	0	Bacteria	Actinobacteria	Actinobacteria	Actinomycetales	Nocardioidaceae			0.997353
85f80274ac93711b2d8cec5d98993ad7	0	0	0	0	0	0	0	0	0	0	0	0	0	0	4	0	0	0	0	0	0	Bacteria	Actinobacteria	Actinobacteria	Actinomycetales	Nocardioidaceae	Pimelobacter		0.983759
f93a5583c24dbae72dd6aaf0ea6e5de5	0	0	0	0	0	0	0	0	0	0	0	0	0	68	0	0	0	0	0	3	0	Bacteria	Actinobacteria	Actinobacteria	Actinomycetales	Nocardioidaceae			0.998296
fee03306a239cf51f070fef14f16eb75	0	0	0	0	10	0	0	0	0	16	0	0	0	28	0	0	0	0	0	0	0	Bacteria	Actinobacteria	Actinobacteria	Actinomycetales	Nocardioidaceae	Nocardioides		0.713628
30161cd5d7f5e316ab2b1deed818c952	0	0	0	0	0	0	0	0	0	0	0	0	0	12	0	0	0	0	0	0	0	Bacteria	Actinobacteria	Actinobacteria	Actinomycetales	Nocardioidaceae			0.99818
7420deac458e3cbabee1d8a644b5a65d	0	0	0	0	0	0	0	0	0	0	0	0	0	14	0	0	0	0	0	0	0	Bacteria	Actinobacteria	Actinobacteria	Actinomycetales	Nocardioidaceae			0.998795
902c20b01119e2d670e4f3d24039f4bb	0	0	0	0	0	0	0	0	0	0	0	0	0	0	0	0	0	0	16	0	0	Bacteria	Actinobacteria	Actinobacteria	Actinomycetales	Nocardioidaceae	Pimelobacter		0.86944
c8e16a4c546e6dbd5c17f4c2d320b490	0	0	0	0	0	0	0	0	0	4	0	0	0	0	0	0	0	0	0	0	0	Bacteria	Actinobacteria	Actinobacteria	Actinomycetales	Nocardioidaceae	Pimelobacter		0.993788
053d7c9487023bb06ccceb2d16e2667a	0	0	0	0	0	0	0	0	0	0	0	0	0	21	0	0	0	0	0	0	0	Bacteria	Actinobacteria	Actinobacteria	Actinomycetales	Nocardioidaceae	Pimelobacter		0.995353
77133fee142360e0bb6b823662f07680	0	0	0	0	0	0	0	0	0	0	0	0	0	0	0	2	0	0	0	0	0	Bacteria	Actinobacteria	Actinobacteria	Actinomycetales	Nocardioidaceae	Pimelobacter		0.998234
a8b6ed61feb8079f4a6e84f3bd3bab8f	0	0	0	0	0	0	0	0	0	0	0	0	0	0	0	0	0	0	2	0	0	Bacteria	Actinobacteria	Actinobacteria	Actinomycetales	Nocardioidaceae	Pimelobacter		0.79625
0174122ca99b89a8a4001d9f6216e9ab	0	0	0	0	0	0	0	0	0	15	0	0	0	0	0	12	0	0	0	0	0	Bacteria	Actinobacteria	Actinobacteria	Actinomycetales	Nocardioidaceae	Pimelobacter		0.866951
7cb71212b19fa52d994a1564edece4a9	0	0	0	6	0	0	0	0	0	0	0	0	0	0	0	0	0	0	0	0	0	Bacteria	Actinobacteria	Actinobacteria	Actinomycetales	Nocardioidaceae	Pimelobacter		0.835457
bfcd3008ad16cad36505f11d809625cf	0	0	0	0	0	0	0	0	0	0	0	0	0	0	0	2	0	0	0	0	0	Bacteria	Actinobacteria	Actinobacteria	Actinomycetales	Nocardioidaceae	Pimelobacter		0.991719
7c1107ab62bbdaeff61f4119f254dc23	0	0	0	0	0	0	0	0	0	0	10	0	0	0	0	0	0	0	0	0	0	Bacteria	Actinobacteria	Actinobacteria	Actinomycetales	Nocardioidaceae	Aeromicrobium		0.998301
3c4e5d292757e3b4eb1336da65321446	0	0	0	0	0	0	0	0	0	0	0	0	0	0	0	0	0	0	0	0	3	Bacteria	Actinobacteria	Actinobacteria					0.999584
1693cec6712c53cd226b4c7ee5f57690	0	0	0	0	0	0	0	0	0	20	0	0	0	0	0	0	0	0	0	0	0	Bacteria	Actinobacteria	Actinobacteria	Actinomycetales	Streptomycetaceae			0.991044
9878b82e45ee9c28fe97e723c9167b7a	0	0	0	0	0	0	0	0	0	0	0	0	0	9	0	0	0	0	0	0	0	Bacteria	Actinobacteria	Actinobacteria	Actinomycetales				0.977642
6f099e1401a2a4d4840c91259edd1945	0	0	0	0	0	0	0	0	0	0	6	0	0	0	0	0	0	0	0	0	0	Bacteria	Actinobacteria	Actinobacteria	Actinomycetales	Frankiaceae			0.864271
a0deb9f35137e17b54cfe3a2ae060104	0	0	0	0	0	0	0	0	0	8	0	0	0	0	0	0	0	0	0	0	0	Bacteria	Actinobacteria	Actinobacteria	Actinomycetales	Frankiaceae			0.72726
dd40e1119acf1489206de21d49a79b72	0	0	0	0	7	0	0	0	0	0	0	0	0	0	0	0	0	0	0	0	0	Bacteria	Actinobacteria	Actinobacteria	Actinomycetales	Micromonosporaceae	Actinoplanes		0.962037
7078ee382592808be3018a7099b194d7	0	0	0	0	0	2	0	0	0	0	0	0	0	0	0	0	0	0	0	0	0	Bacteria	Actinobacteria	Actinobacteria	Actinomycetales	Micromonosporaceae			0.835221
8de7b9208c69837d29243e7b9ec110e1	0	0	0	2	0	0	0	0	0	0	0	0	0	0	0	0	0	0	0	0	0	Bacteria	Actinobacteria	Actinobacteria	Actinomycetales	Micromonosporaceae			0.994144
d7dd975ee258d560e4698b4845b5d8f0	0	0	0	0	0	0	0	0	0	0	0	0	0	21	0	0	0	0	0	0	0	Bacteria	Actinobacteria	Actinobacteria	Actinomycetales	Geodermatophilaceae			0.911124
e03d9a5c3e4abea1a8fdccafba172f83	0	0	0	0	0	0	0	0	9	0	0	0	0	0	0	0	0	0	9	0	0	Bacteria	Actinobacteria	Actinobacteria	Actinomycetales	Nocardiaceae	Rhodococcus	fascians	0.999198
65b82b6ed1d3aa57c9bed84f7d5c5983	0	0	0	0	0	0	0	0	0	0	0	0	14	0	0	0	0	0	0	0	0	Bacteria	Actinobacteria	Actinobacteria	Actinomycetales	Nocardiaceae	Rhodococcus		0.782949
a1c3d8457c94750576d5232ea6b3f2eb	0	0	0	0	0	0	0	0	0	0	0	0	0	0	0	0	71	0	0	0	0	Bacteria	Actinobacteria	Actinobacteria	Actinomycetales	Gordoniaceae	Gordonia		0.742901
3b9c9229ed5ae7739039e5f6edca07e3	0	0	0	0	0	0	0	0	0	0	0	0	0	232	0	0	211	2	0	26	0	Bacteria	Actinobacteria	Actinobacteria	Actinomycetales				0.999492
fabf1b889b2c900e04aed19cb9288fb4	0	0	0	0	0	0	0	0	0	0	4	0	0	0	0	0	0	0	0	0	0	Bacteria	Actinobacteria	Actinobacteria	Actinomycetales	Nocardiaceae	Nocardia		0.973209
220d9cc4cdfb59d21e930470d57715b9	0	0	0	0	0	0	0	0	0	0	0	0	0	0	0	0	0	0	3	0	0	Bacteria	Actinobacteria	Actinobacteria	Actinomycetales	Nocardiaceae	Nocardia		0.900708
03bef2eeb8b12a76ef77ccc8739521c2	0	0	0	0	0	0	0	0	0	0	0	0	0	0	0	7	0	0	0	0	0	Bacteria	Actinobacteria	Actinobacteria	Actinomycetales	Williamsiaceae	Williamsia		0.994668
366f3f2d7acb65f3cfb21dbf77c83a52	0	0	0	0	0	0	0	0	0	0	0	0	0	0	0	0	0	0	2	0	0	Bacteria	Actinobacteria	Actinobacteria	Actinomycetales				0.995386
550b841480aedbb75e939205bd550eaa	0	5	0	0	0	0	0	0	0	0	0	0	0	0	0	0	0	0	0	0	0	Bacteria	Actinobacteria	Actinobacteria	Actinomycetales				0.999749
646edd32ea45945402e1256294831b0f	6	0	0	0	0	0	0	0	0	0	0	0	0	0	0	0	0	0	0	0	0	Bacteria	Actinobacteria	Actinobacteria	Actinomycetales	Dietziaceae	Dietzia		0.997867
deda4417d4cbacd32ab90d2f87796671	0	0	0	0	43	0	16	0	0	64	0	0	16	5	19	14	0	0	9	7	0	Bacteria	Actinobacteria	Actinobacteria	Actinomycetales				0.994794
dd6f2374c75a2abe8b9478036b470ba3	0	11	0	0	12	0	5	24	0	0	0	0	0	0	0	13	0	0	0	0	0	Bacteria	Actinobacteria	Actinobacteria	Actinomycetales				0.994816
3ee4b9a5a1d1d72e926d9623883f27b4	0	0	0	0	0	0	0	0	0	0	0	0	0	0	0	0	0	0	0	0	11	Bacteria	Actinobacteria	Actinobacteria	Actinomycetales				0.996956
e24597b09f28da4a87750c30e5308d1e	0	2	0	0	0	0	0	0	0	0	0	0	0	0	0	0	0	0	0	0	0	Bacteria	Actinobacteria	Actinobacteria	Actinomycetales				0.949596
11843371d55f6a6fcf16abfd2ad6b9b8	0	0	0	0	0	0	0	0	0	0	0	0	0	0	0	0	10	0	0	0	0	Bacteria	Actinobacteria	Actinobacteria	Actinomycetales				0.993205
7a8439db22573d178d437be3ba6b16b6	0	0	0	0	95	0	0	0	0	0	0	0	0	0	0	0	0	0	0	0	0	Bacteria	Actinobacteria	Actinobacteria	Actinomycetales	Corynebacteriaceae	Corynebacterium		0.877442
a0ecf11d5f811b99b6c0e23f4e329393	0	0	0	0	104	0	0	0	0	0	0	0	0	0	0	0	0	0	0	0	0	Bacteria	Actinobacteria	Actinobacteria	Actinomycetales	Corynebacteriaceae	Corynebacterium		0.931749
20eec1a09d3df22bb29b6e01ddbe1238	0	0	0	0	0	0	0	0	0	31	0	0	0	0	0	11	0	0	0	0	0	Bacteria	Actinobacteria	Actinobacteria	Actinomycetales	Corynebacteriaceae	Corynebacterium		0.983516
a031ed12391ebbbfc834fe970aa8af26	0	0	0	0	0	0	0	0	0	0	0	0	0	12	0	0	0	0	0	0	0	Bacteria	Actinobacteria	Actinobacteria	Actinomycetales	Corynebacteriaceae	Corynebacterium		0.978428
fc07840c0bd8f8c8ee065297250b956d	0	0	0	0	0	0	7	0	0	0	0	0	0	0	0	0	0	0	0	0	0	Bacteria	Actinobacteria	Actinobacteria	Actinomycetales	Corynebacteriaceae	Corynebacterium		0.972963
de7c0d29fcb940b6a221b30a2f0ad2e6	0	0	0	0	0	0	2	0	0	0	0	0	0	0	0	0	0	0	0	0	0	Bacteria	Actinobacteria	Actinobacteria	Actinomycetales				0.999288
0962bd488b4127eaf2bc5122cbeeba85	0	0	0	0	0	0	0	0	0	0	0	0	21	0	0	0	0	0	0	0	0	Bacteria	Actinobacteria	Actinobacteria	Actinomycetales	Corynebacteriaceae	Corynebacterium		0.973075
2afc05bc0dce401158131aea120ec941	0	0	0	0	0	0	0	0	0	0	0	0	0	0	0	0	4	0	0	0	0	Bacteria	Actinobacteria	Actinobacteria	Actinomycetales	Corynebacteriaceae	Corynebacterium		0.972014
d78a9ac5d1b15560a0169cc6ef2edc77	6	10	0	0	1013	0	29	35	15	119	15	0	21	50	625	0	0	6	33	55	0	Bacteria	Actinobacteria	Actinobacteria	Actinomycetales	Corynebacteriaceae	Corynebacterium		0.975853
1c27a1e22ef887c0c0fd72672dcbec41	0	0	0	0	0	0	0	0	0	0	0	0	0	0	0	0	0	0	13	0	0	Bacteria	Actinobacteria	Actinobacteria	Actinomycetales	Corynebacteriaceae	Corynebacterium		0.978344
dbff1eebc4d069c4f0c9b38fde40b6ae	0	0	0	0	0	0	0	0	0	0	14	0	0	0	0	0	0	0	0	0	0	Bacteria	Actinobacteria	Actinobacteria	Actinomycetales	Corynebacteriaceae	Corynebacterium		0.924553
47b6448cdbe77282c0816609c27b061e	0	0	0	0	0	0	0	0	0	0	0	0	0	0	4	0	0	0	0	0	0	Bacteria	Actinobacteria	Actinobacteria	Actinomycetales	Corynebacteriaceae	Corynebacterium		0.935974
d7e926bfda8c7a6dcd21de3fedc66cf0	0	0	0	0	0	0	0	0	0	53	32	0	11	0	0	0	0	0	0	0	0	Bacteria	Actinobacteria	Actinobacteria	Actinomycetales	Corynebacteriaceae	Corynebacterium		0.962478
94f4c676d60b21fc3e83e6fa0e665898	0	0	0	0	0	0	0	0	0	0	0	0	0	0	0	0	9	0	0	0	0	Bacteria	Actinobacteria	Actinobacteria	Actinomycetales	Corynebacteriaceae	Corynebacterium		0.95715
0aaef9622bdeef847ed2a06dd279fea8	0	0	14	0	0	0	0	18	0	16	0	0	0	0	0	0	0	0	0	0	0	Bacteria	Actinobacteria	Actinobacteria	Actinomycetales	Corynebacteriaceae	Corynebacterium		0.981364
543ae6b0e0212bbd4dc6db320459b7b9	0	0	0	0	0	0	0	0	0	0	0	0	0	5	0	0	0	0	0	0	0	Bacteria	Actinobacteria	Actinobacteria	Actinomycetales	Corynebacteriaceae	Corynebacterium		0.937384
28ba0d397215dc43187152fc7970b232	0	0	0	0	0	0	0	0	0	0	0	0	0	0	0	0	0	0	2	0	0	Bacteria	Actinobacteria	Actinobacteria	Actinomycetales				0.855098
b58423568c23c24c0f027e98e857e82a	0	0	0	0	0	0	0	0	0	0	0	0	0	0	0	0	0	0	2	0	0	Bacteria	Actinobacteria	Actinobacteria	Actinomycetales				0.85949
2b3cb734c3c2964737af09dfa44f46ed	0	0	0	0	0	0	0	0	27	0	0	0	0	0	0	0	0	0	0	0	0	Bacteria	Actinobacteria	Actinobacteria	Actinomycetales	Corynebacteriaceae	Corynebacterium		0.97518
925bb98b285f29bf3ccc27efbdee6f97	0	12	0	0	0	0	0	0	0	0	0	0	0	0	0	0	0	0	0	0	0	Bacteria	Actinobacteria	Actinobacteria	Actinomycetales	Corynebacteriaceae	Corynebacterium		0.751931
8dc5e85dc7fe9db6d67952117c6c48f3	0	0	0	0	22	0	0	0	0	0	0	0	0	0	0	0	0	0	0	0	0	Bacteria	Actinobacteria	Actinobacteria	Actinomycetales	Corynebacteriaceae	Corynebacterium		0.893327
a13fcebc27da9a21ee237532f13a4458	0	0	0	0	0	0	0	0	0	0	0	0	0	0	0	0	0	7	0	0	0	Bacteria	Actinobacteria	Actinobacteria	Actinomycetales	Corynebacteriaceae	Corynebacterium		0.804164
0f7c417906a828472a59ca1312b9d53b	0	0	0	0	40	0	0	0	0	0	0	0	0	0	0	0	0	0	0	0	0	Bacteria	Actinobacteria	Actinobacteria	Actinomycetales	Corynebacteriaceae	Corynebacterium		0.965777
176fd1e99010716fc0c23d223484e5e6	0	0	0	0	20	0	0	0	0	0	0	0	0	0	0	0	0	0	0	0	0	Bacteria	Actinobacteria	Actinobacteria	Actinomycetales	Corynebacteriaceae	Corynebacterium		0.914369
6589a1eb8edf6afb3b77a9d40f019e5e	0	0	0	0	0	4	0	0	0	0	0	0	0	0	0	0	0	0	0	0	0	Bacteria	Actinobacteria	Actinobacteria	Actinomycetales	Corynebacteriaceae	Corynebacterium		0.962435
fbc09a3fe1bcd320a62eeb2622297119	0	0	0	0	10	0	0	0	0	0	0	0	0	0	0	0	0	0	0	0	0	Bacteria	Actinobacteria	Actinobacteria	Actinomycetales	Corynebacteriaceae	Corynebacterium		0.964397
591e65e3985416c8f9ffd86eddd6fecb	0	0	0	0	0	0	0	0	0	0	0	0	0	11	0	0	0	0	0	0	0	Bacteria	Actinobacteria	Actinobacteria	Actinomycetales	Corynebacteriaceae	Corynebacterium		0.983472
09d8821b2b9bac853621062f3162250a	0	0	0	0	59	0	0	0	0	0	0	0	0	0	0	0	0	0	0	0	0	Bacteria	Actinobacteria	Actinobacteria	Actinomycetales	Corynebacteriaceae	Corynebacterium		0.872754
dc0a99edc8bc604d5cee576e86a2e957	0	0	0	0	0	0	0	0	0	0	23	0	0	0	0	0	0	0	0	0	0	Bacteria	Actinobacteria	Actinobacteria	Actinomycetales	Corynebacteriaceae	Corynebacterium		0.984631
f0b8da0440bee2493947f96ef11c80fb	0	0	0	0	0	0	0	0	0	4	0	0	0	0	0	0	0	0	0	0	0	Bacteria	Actinobacteria	Actinobacteria	Actinomycetales	Corynebacteriaceae	Corynebacterium	variabile	0.749651
fa4969ee4a9a09d402dc2230056aad08	0	0	0	0	0	0	0	0	0	0	0	0	0	0	0	8	0	0	0	0	0	Bacteria	Actinobacteria	Actinobacteria	Actinomycetales	Corynebacteriaceae	Corynebacterium	kroppenstedtii	0.961533
06176f2e11e78ae3d4a96b5ae4e23bcb	0	0	0	0	0	0	8	5	0	11	0	0	0	0	195	0	0	0	0	0	0	Bacteria	Actinobacteria	Actinobacteria	Actinomycetales	Corynebacteriaceae	Corynebacterium	kroppenstedtii	0.966347
93a77d0116244cab8326f3541dad328c	0	0	0	0	0	0	0	10	0	0	0	0	0	0	0	0	0	0	0	0	0	Bacteria	Actinobacteria	Actinobacteria	Actinomycetales	Corynebacteriaceae	Corynebacterium		0.982163
a891082d23164f49fca19f7ae7f2bf60	0	0	0	0	0	0	0	0	0	19	0	0	0	0	0	0	0	0	11	0	0	Bacteria	Actinobacteria	Actinobacteria	Actinomycetales				0.999395
b3c3459087a1fc6133dd9a03e6bf4044	0	0	0	0	0	0	0	0	0	10	0	0	0	0	0	0	0	0	0	0	0	Bacteria	Actinobacteria	Actinobacteria	Actinomycetales				0.999617
e93ef5686d571c20bab2a7b338032237	0	0	0	0	0	0	0	0	0	0	0	0	0	0	0	0	0	0	6	0	0	Bacteria	Actinobacteria	Actinobacteria	Actinomycetales	Mycobacteriaceae	Mycobacterium	celatum	0.97669
6384b9dfbb03ae3fadbe4862446cd6b5	0	0	0	0	0	0	8	0	0	22	0	0	0	0	0	0	0	0	21	0	0	Bacteria	Actinobacteria	Actinobacteria	Actinomycetales	Mycobacteriaceae	Mycobacterium	celatum	0.979444
28561a609ff5dee9013503d2099bfe06	0	0	0	0	0	0	0	0	0	0	0	0	0	0	0	0	0	0	0	7	0	Bacteria	Actinobacteria	Actinobacteria	Actinomycetales	Mycobacteriaceae	Mycobacterium	celatum	0.99893
78ea004d537496b88faee9550559e808	0	0	0	0	0	0	0	0	0	55	0	0	0	0	0	0	0	0	0	0	0	Bacteria	Actinobacteria	Actinobacteria	Actinomycetales	Mycobacteriaceae	Mycobacterium	celatum	0.99216
4493a16cd7129a1559582f7cdc59ba6a	0	0	0	0	0	0	0	0	10	0	0	0	0	0	0	0	0	0	0	0	0	Bacteria	Actinobacteria	Actinobacteria	Actinomycetales				0.999001
22bd1e54cf8295b78150e106a2dad76a	0	0	0	0	0	0	0	0	0	11	0	0	0	0	0	0	0	0	0	0	0	Bacteria	Actinobacteria	Actinobacteria	Actinomycetales	Mycobacteriaceae	Mycobacterium		0.955566
6ec6c02f937b35b7d759b7f135d5ebd9	0	0	0	0	0	0	0	0	0	0	10	0	0	0	0	0	0	0	0	0	0	Bacteria	Actinobacteria	Actinobacteria	Actinomycetales	Mycobacteriaceae	Mycobacterium		0.828576
89791699f4aaa5d627ff463039720fed	0	0	0	0	0	0	0	0	0	0	14	0	0	0	0	0	0	0	0	0	0	Bacteria	Actinobacteria	Actinobacteria	Actinomycetales	Mycobacteriaceae	Mycobacterium		0.936452
0b6df58576986b0ce7a5230a378499d2	0	0	0	0	0	0	0	0	0	0	0	0	0	0	0	0	33	0	0	0	0	Bacteria	Actinobacteria	Actinobacteria	Actinomycetales	Mycobacteriaceae	Mycobacterium	vaccae	0.924379
8f633bf54c8de99b9a0e567b4c766126	0	0	0	0	8	0	0	0	0	0	0	0	0	0	0	0	0	0	0	0	0	Bacteria	Actinobacteria	Actinobacteria	Actinomycetales	Mycobacteriaceae	Mycobacterium	vaccae	0.896149
6508d8fff4e3cfbb2984aeeddc4bf726	0	0	0	0	0	0	0	5	0	0	0	0	0	0	0	11	0	0	0	0	0	Bacteria	Actinobacteria	Actinobacteria	Actinomycetales	Mycobacteriaceae	Mycobacterium	vaccae	0.890467
a289580574c6addcd51267170a1d82b6	0	0	0	0	0	0	0	0	0	0	0	0	0	0	0	0	116	0	0	0	0	Bacteria	Actinobacteria	Actinobacteria	Actinomycetales				0.999823
bba27652247457c2e0c6fd7027cea805	0	0	0	0	0	0	0	0	0	2	0	0	0	0	0	0	0	0	0	0	0	Bacteria	Actinobacteria	Actinobacteria	Actinomycetales				0.852426
999dd462fe95d76fa2c5bc82c36a9304	0	0	0	0	17	0	0	0	0	0	0	0	0	0	0	0	0	0	0	0	0	Bacteria	Actinobacteria	Actinobacteria	Actinomycetales	Geodermatophilaceae			0.972463
28e336f09d8e5222c88ac79d0ecfb51f	0	0	0	0	0	0	0	0	0	0	0	0	0	0	0	0	0	0	0	41	0	Bacteria	Actinobacteria	Actinobacteria	Actinomycetales	Geodermatophilaceae			0.80135
bb173140e7d2526dc0c16120cbfa77a8	0	0	0	0	2	0	0	0	0	0	0	0	0	0	0	0	0	0	0	0	0	Bacteria	Actinobacteria	Actinobacteria	Actinomycetales	Microbacteriaceae			0.996365
3e5d274eb7ad29990bbca34865656e75	0	0	0	0	7	0	0	0	0	0	0	0	0	0	0	0	0	0	0	0	0	Bacteria	Actinobacteria	Actinobacteria	Actinomycetales				0.730658
10ae8f98a8a8ce44b300f76da41f0783	0	0	0	0	0	0	0	0	0	0	0	0	0	0	12	0	0	0	0	0	0	Bacteria	Actinobacteria	Actinobacteria	Actinomycetales	Sporichthyaceae			0.875547
204a89f39dc9c71342259314346b555f	0	0	0	0	0	0	0	0	0	0	0	0	0	0	0	0	0	0	10	0	0	Bacteria	Actinobacteria	Actinobacteria	Actinomycetales	Sporichthyaceae			0.871509
2f59f28dfcc9007e3d18dea72b583412	0	0	0	0	0	0	0	0	0	17	0	0	0	54	0	0	0	0	0	19	0	Bacteria	Actinobacteria	Actinobacteria	Actinomycetales	Pseudonocardiaceae	Pseudonocardia	halophobica	0.956302
91822ae1367a05f163be089fd3bbf78f	0	0	0	0	4	0	0	0	0	0	0	0	0	0	0	0	0	0	0	0	0	Bacteria	Actinobacteria	Actinobacteria	Actinomycetales	Pseudonocardiaceae	Pseudonocardia	halophobica	0.971399
6bcdd7327106bd0a051ffc58f3c56b53	0	0	0	0	0	0	0	0	0	0	0	0	0	0	0	0	0	0	0	7	0	Bacteria	Actinobacteria	Actinobacteria	Actinomycetales	Pseudonocardiaceae	Pseudonocardia	halophobica	0.949484
3fcb26c951d78f75435faf6c752380f8	0	0	0	0	0	0	0	0	0	35	29	0	0	0	0	0	0	0	0	8	0	Bacteria	Actinobacteria	Actinobacteria	Actinomycetales	Pseudonocardiaceae	Pseudonocardia		0.933069
da29c695b7ec182e95ea29f4c9d8a1fc	0	0	0	0	0	0	0	0	0	0	0	0	0	0	0	0	177	0	0	0	0	Bacteria	Actinobacteria	Actinobacteria	Actinomycetales	Nakamurellaceae			0.705218
c39fe645600ea840a6f01cc7ee845406	0	4	0	0	0	0	0	0	73	0	0	0	0	18	0	0	23	0	0	0	0	Bacteria	Actinobacteria	Actinobacteria	Actinomycetales	Nakamurellaceae			0.991636
003b584556ec3bcffbd078b1ecf14e42	0	0	0	0	0	0	0	0	0	0	0	0	0	0	0	0	0	0	6	0	0	Bacteria	Actinobacteria	Actinobacteria	Actinomycetales	Nakamurellaceae			0.97468
02a5f033f8fa6876eb1a25fcf4116aa9	0	0	0	0	0	0	0	6	0	9	0	0	0	0	0	0	0	0	0	0	0	Bacteria	Actinobacteria	Actinobacteria					0.805686
5fa0a82a4f6d424fd2c4398f91ed00e9	0	0	0	0	0	0	0	0	0	0	0	0	0	0	0	0	0	0	3	0	0	Bacteria	Proteobacteria	Epsilonproteobacteria	Campylobacterales	Campylobacteraceae			0.703981
288fbcc36f1e4de7a0dee4cc0d4b8042	0	0	0	0	0	0	0	0	0	0	0	0	0	0	0	0	0	0	7	0	0	Bacteria	TM6						0.96008
95dff477dc510526a2e7a78487be49ca	0	0	0	0	0	0	0	0	0	6	0	0	0	0	0	0	0	0	0	0	0	Bacteria	TM6						0.961898
3a74942579cbe1ac0e7013650a7cd8fe	0	0	0	0	7	0	0	0	0	0	0	0	0	0	0	0	0	0	0	0	0	Bacteria							0.997336
c73d02e8be5efdb075ec179d0a9bcd1e	0	0	0	0	0	0	0	0	0	0	0	0	0	0	0	0	3	0	0	0	0	Bacteria	TM7	SC3					0.964419
5d907c17e1c9e96b28091a2b0980a832	3	0	0	0	0	0	0	0	0	0	0	0	0	0	0	0	0	0	0	0	0	Bacteria	Proteobacteria	Alphaproteobacteria	Rickettsiales	Rickettsiaceae	Rickettsia		0.983906
d46b4f1b877de687a0b42bdd7edc62d9	0	0	0	0	4	0	0	0	0	0	0	0	0	0	0	0	0	0	0	0	0	Bacteria	TM7	SC3					0.999922
9a9176927160869de9c5bfe8c1423ff8	0	0	0	0	9	0	0	0	0	0	0	0	0	0	0	0	0	0	0	0	0	Bacteria	TM7	SC3					0.999869
ee98ec6777aa6ae04f70b70040f5464e	0	0	0	0	0	0	0	0	0	0	13	0	0	0	0	0	0	0	0	0	0	Bacteria	Bacteroidetes	Bacteroidia	Bacteroidales	Porphyromonadaceae	Porphyromonas		0.715447
294970b28bea3f2db034041ed9f63efb	0	0	0	0	9	0	0	0	0	0	0	0	0	0	0	0	0	0	0	0	0	Bacteria	Bacteroidetes	Bacteroidia	Bacteroidales	Porphyromonadaceae			0.769579
d4b02391db6e4852e7fdeacbddd3cb97	0	0	11	0	16	0	0	0	0	0	0	0	29	0	0	0	0	0	0	2	0	Bacteria	Bacteroidetes	Bacteroidia	Bacteroidales	[Paraprevotellaceae]	[Prevotella]		0.970607
59ec492f2936e690a209eb9bd92537cb	2	0	0	0	0	0	0	0	0	0	0	0	0	0	0	0	0	0	0	0	0	Bacteria	Bacteroidetes	Bacteroidia	Bacteroidales	[Paraprevotellaceae]	[Prevotella]		0.959461
2ff9f56f5422d1b7535f4671c58f11a7	0	0	0	0	0	0	2	0	0	0	0	0	0	0	0	0	0	0	0	0	0	Bacteria	Bacteroidetes	Bacteroidia	Bacteroidales	[Paraprevotellaceae]	[Prevotella]		0.933501
7ad3d4c264534ab1fd8445631d3b83f8	0	0	0	0	0	0	0	0	0	0	0	0	0	0	0	0	3	0	0	0	0	Bacteria	Bacteroidetes	Bacteroidia	Bacteroidales	[Paraprevotellaceae]	[Prevotella]		0.977501
7290f9db39da03b850b28365878df9cc	0	0	0	0	10	0	0	0	0	35	0	0	0	4	0	0	0	0	0	0	0	Bacteria	Bacteroidetes	Bacteroidia	Bacteroidales	[Paraprevotellaceae]	[Prevotella]		0.97473
4cf2e419963dd2e9a2afb564e0572976	0	0	0	0	36	0	0	0	0	0	0	0	0	0	0	0	0	0	0	0	0	Bacteria	Bacteroidetes	Bacteroidia	Bacteroidales	Prevotellaceae			0.908767
efa96ef090bbc6176a38a77061804221	0	0	0	0	0	0	0	0	0	0	0	0	0	0	76	0	0	0	0	0	0	Bacteria	Bacteroidetes	Bacteroidia	Bacteroidales	Prevotellaceae			0.843304
6d5b6fbc71a88002f524534f29cde58f	0	0	0	0	0	0	0	0	0	0	0	0	2	0	0	0	0	0	0	0	0	Bacteria	Bacteroidetes	Bacteroidia	Bacteroidales	Prevotellaceae	Prevotella	copri	0.996373
e16bea4a5f38fb964933b45723920eab	0	0	0	0	6	0	0	0	0	0	0	0	0	0	0	0	0	0	0	0	0	Bacteria	Bacteroidetes	Bacteroidia	Bacteroidales	Prevotellaceae	Prevotella	melaninogenica	0.999379
2243e0726f0c3760b51a9d87c57f09ad	0	0	0	0	0	0	0	0	0	0	0	0	8	0	0	0	0	0	0	0	0	Bacteria	Bacteroidetes	Bacteroidia	Bacteroidales	Prevotellaceae	Prevotella	melaninogenica	0.999348
050efc863900b689fa791d77c775b5fe	0	0	0	0	0	0	0	0	0	0	0	0	4	0	0	0	0	0	0	0	0	Bacteria	Bacteroidetes	Bacteroidia	Bacteroidales	Prevotellaceae			0.993141
cae0884507a5f596adadbe617bdc4e5e	0	0	0	0	0	0	0	0	0	0	0	0	0	0	0	0	0	0	0	0	3	Bacteria	Bacteroidetes	Bacteroidia	Bacteroidales	Porphyromonadaceae			0.923383
53ce0cd07a5abb04411f5b11bf9a99db	0	0	0	0	0	0	0	0	0	111	0	0	0	0	0	0	0	0	0	0	0	Bacteria	Bacteroidetes	Bacteroidia	Bacteroidales	Porphyromonadaceae	Porphyromonas		0.917831
fa029f8cb5713ff9c9fbaabbceb2e8e7	0	0	0	0	10	0	0	0	0	0	0	0	0	0	0	0	0	0	0	0	0	Bacteria	Bacteroidetes	Bacteroidia	Bacteroidales	Porphyromonadaceae			0.935343
e880d0404b6a398969271e422c6cd653	0	0	0	0	0	0	0	0	0	3	0	0	0	0	0	0	0	0	0	0	0	Bacteria	Bacteroidetes						0.882527
9d8f6e1b7c683b01da68a414c1ceefb2	0	0	0	0	0	0	0	0	0	0	0	0	7	0	0	0	0	0	0	0	0	Bacteria	Bacteroidetes	Bacteroidia	Bacteroidales	Porphyromonadaceae	Porphyromonas		0.972945
031e05f465b9ffbfd6567bf0382cf891	0	0	0	0	0	0	0	0	0	0	0	0	0	0	0	10	0	0	0	0	0	Bacteria	Bacteroidetes						0.939086
3af9a3a7e8901f13a290f7f17b403a92	0	0	0	0	0	0	0	0	0	0	0	0	0	0	0	0	0	0	3	0	0	Bacteria	Bacteroidetes	Sphingobacteriia	Sphingobacteriales	Sphingobacteriaceae			0.85622
e79f2813c0935f5901219081a7cb4eb8	0	0	0	0	0	0	27	0	0	0	0	0	0	0	0	0	0	0	0	0	0	Bacteria	Bacteroidetes	Sphingobacteriia	Sphingobacteriales	Sphingobacteriaceae	Sphingobacterium	multivorum	0.996638
e01cea0886f093531d2c976cec18e4d0	0	0	0	0	9	0	0	0	0	0	0	0	0	0	0	0	0	0	0	0	0	Bacteria	Bacteroidetes	Sphingobacteriia	Sphingobacteriales	Sphingobacteriaceae	Sphingobacterium	multivorum	0.999666
9d7ff28836b333c990dcc98ade255aab	0	0	0	0	0	0	0	0	0	0	0	0	0	0	3	0	0	0	0	0	0	Bacteria	Bacteroidetes	Sphingobacteriia	Sphingobacteriales	Sphingobacteriaceae	Sphingobacterium	multivorum	0.999453
41a5f15fb3af7546b8ac89f8ef4a6f77	0	0	0	0	0	0	0	0	0	0	0	0	0	0	0	0	0	0	9	0	0	Bacteria	Bacteroidetes	Sphingobacteriia	Sphingobacteriales	Sphingobacteriaceae	Mucilaginibacter		0.733189
caba7d00249c67bd55803639720d1489	0	0	0	0	0	0	0	0	0	0	0	0	0	0	0	0	0	0	0	7	0	Bacteria	Bacteroidetes	Sphingobacteriia	Sphingobacteriales	Sphingobacteriaceae			0.881001
1b8adc23b1daa9dafb162303fff7eb21	0	0	0	0	0	0	0	0	0	0	0	0	0	0	0	0	0	0	0	3	0	Bacteria	Bacteroidetes						0.999892
cd6c9aee91b85a45498748862dbaf160	0	0	0	0	0	0	0	0	0	0	0	0	0	6	0	0	0	0	0	0	0	Bacteria	Bacteroidetes	Sphingobacteriia	Sphingobacteriales	Sphingobacteriaceae	Sphingobacterium		0.728949
9f8092868ed580a14c44c1afc0da4c49	0	0	0	0	0	0	0	0	0	0	0	0	0	7	0	0	0	0	0	0	0	Bacteria	Bacteroidetes	Sphingobacteriia	Sphingobacteriales	Sphingobacteriaceae	Pedobacter		0.768244
15a3c0a89746e2c84f384e97147011e6	0	0	0	0	0	0	0	0	0	16	0	0	0	0	0	0	0	0	0	0	0	Bacteria	Bacteroidetes	Sphingobacteriia	Sphingobacteriales	Sphingobacteriaceae			0.985052
6245f430b3c7ddd998c3d37581333baa	0	0	0	0	0	0	0	0	0	6	0	0	0	0	0	0	0	0	0	0	0	Bacteria	Bacteroidetes	Sphingobacteriia	Sphingobacteriales	Sphingobacteriaceae			0.935034
f517fe9f89e1566753464c74eaf2caca	0	0	0	0	0	0	0	0	0	20	0	0	0	0	0	0	0	0	0	0	0	Bacteria	Bacteroidetes	Sphingobacteriia	Sphingobacteriales	Sphingobacteriaceae			0.928356
4e91764de44227a080f1161b255982e3	0	0	0	0	0	0	0	0	0	0	0	0	0	0	0	0	0	0	0	5	0	Bacteria	Bacteroidetes						0.999508
2dbfe6c7f5819d6688b591533602a112	0	0	0	0	6	0	0	0	0	0	0	0	0	0	0	0	0	0	0	0	0	Bacteria	Bacteroidetes						0.984778
b24f267fd673dde21e5e8d22ffc684c7	0	0	0	0	0	0	9	0	0	0	0	0	0	11	0	0	0	0	0	5	0	Bacteria	Bacteroidetes						0.980928
3c68213fcad01f72e1042bb698cfd725	0	0	0	4	0	0	0	0	0	0	0	0	0	0	0	0	0	0	0	0	0	Bacteria	Bacteroidetes						0.981438
9ffa16a006aebbc1ee29e78697a474b6	0	0	0	0	0	0	0	0	0	0	11	0	0	2	0	0	0	0	0	0	0	Bacteria	Bacteroidetes						0.992966
e6f1cf441d337839ef5ac5377115b1f9	0	0	0	0	0	0	0	0	0	0	0	0	3	0	0	0	0	0	0	0	0	Bacteria	Bacteroidetes	Flavobacteriia	Flavobacteriales	[Weeksellaceae]	Riemerella		0.725989
079822d208888b28d34d3a4fbe29aef6	0	0	0	0	0	0	0	2	0	0	0	0	0	0	0	0	0	0	0	0	0	Bacteria	Bacteroidetes	Flavobacteriia	Flavobacteriales	[Weeksellaceae]	Riemerella		0.887029
690340f42310a271c07fec5b33192060	0	0	0	0	0	0	0	2	0	0	0	0	0	0	0	0	0	0	0	0	0	Bacteria	Bacteroidetes	Flavobacteriia	Flavobacteriales	Flavobacteriaceae	Sediminicola		0.999819
a3c51fccc54386529301f784ff93fc74	0	0	0	0	0	0	0	8	0	0	0	0	0	0	0	0	0	0	0	0	0	Bacteria	Bacteroidetes	Flavobacteriia	Flavobacteriales	[Weeksellaceae]	Cloacibacterium		0.999547
ea00e9553f40147ac6e4f5a6f0291270	0	0	0	0	0	0	2	0	0	0	0	0	0	0	0	0	0	0	0	0	0	Bacteria	Bacteroidetes	Flavobacteriia	Flavobacteriales	[Weeksellaceae]			0.999652
f984370b65790e8b5de4a23de9ec6a03	0	0	0	0	5	0	0	0	0	0	0	0	0	0	0	0	0	0	0	0	0	Bacteria	Bacteroidetes	Flavobacteriia	Flavobacteriales	[Weeksellaceae]	Cloacibacterium		0.993527
67df9299992ddb88a63c84196b59f68c	0	0	0	0	0	2	0	0	0	0	0	0	0	0	0	0	0	0	0	0	0	Bacteria	Bacteroidetes	Flavobacteriia	Flavobacteriales	[Weeksellaceae]	Wautersiella		0.929995
bd9d3170e61343158be9c2579266a104	0	0	0	0	0	3	0	0	0	0	0	0	0	0	0	0	0	0	0	0	0	Bacteria	Bacteroidetes	Flavobacteriia	Flavobacteriales	[Weeksellaceae]	Wautersiella		0.958891
fc39f908b46b8a26aa735499d8f44591	0	0	0	0	0	0	0	0	0	0	0	0	11	0	0	0	0	0	0	0	0	Bacteria	Bacteroidetes	Flavobacteriia	Flavobacteriales	[Weeksellaceae]	Riemerella		0.850663
052d3d6068ad73286ad680896ae768e7	0	0	0	0	0	0	0	0	0	0	0	0	0	0	0	0	0	0	0	5	0	Bacteria	Bacteroidetes	Flavobacteriia	Flavobacteriales	[Weeksellaceae]	Riemerella		0.947962
44d7820628a635454cd9c80a4efcec90	0	0	0	0	0	0	23	0	0	0	0	0	0	0	0	0	0	0	0	0	0	Bacteria	Bacteroidetes	Flavobacteriia	Flavobacteriales	[Weeksellaceae]	Riemerella		0.956988
260777854e1dd94a45e79bc8c64b7cb8	0	0	0	0	0	0	0	0	0	0	0	0	0	0	0	0	9	0	0	0	0	Bacteria	Bacteroidetes	Flavobacteriia	Flavobacteriales	[Weeksellaceae]	Riemerella		0.962658
fc8b7276f51699c664fcda82d58095e6	0	0	0	0	29	0	0	0	0	0	0	0	0	0	0	0	0	0	10	0	0	Bacteria	Bacteroidetes	Flavobacteriia	Flavobacteriales	[Weeksellaceae]	Riemerella		0.963165
451d0b8ab74e916f677d0b694e482d0f	0	0	0	0	13	0	0	0	0	0	0	0	0	0	0	0	0	0	0	0	0	Bacteria	Bacteroidetes	Flavobacteriia	Flavobacteriales	[Weeksellaceae]	Riemerella		0.975292
50c1ce16c0ec6b122469d2f4bef7845b	0	0	0	0	0	0	8	0	0	0	0	0	0	0	0	0	0	0	0	0	0	Bacteria	Bacteroidetes	Flavobacteriia	Flavobacteriales	[Weeksellaceae]	Riemerella		0.957941
26be79bee47e22d6d20d77a3ad33d50c	0	0	0	0	0	0	2	0	0	0	0	0	0	0	0	0	0	0	0	0	0	Bacteria	Bacteroidetes	Flavobacteriia	Flavobacteriales	[Weeksellaceae]	Riemerella		0.962157
d3045382ba7e09fe402331cd24f6e820	0	0	0	0	0	0	0	0	0	0	0	0	0	0	0	0	0	0	0	4	0	Bacteria	Bacteroidetes	Flavobacteriia	Flavobacteriales	[Weeksellaceae]	Riemerella		0.822656
f0f0313515e889fc112c025c432b6fb4	0	0	0	0	0	0	0	0	0	0	0	0	8	0	0	0	0	0	0	0	0	Bacteria	Bacteroidetes	Flavobacteriia	Flavobacteriales	[Weeksellaceae]	Riemerella		0.89718
6371db54e4ad9f09be4287cf064ac98f	0	0	0	0	8	0	0	0	17	0	23	4	44	5	0	0	0	0	3	16	0	Bacteria	Bacteroidetes	Flavobacteriia	Flavobacteriales	[Weeksellaceae]	Riemerella		0.852097
2c0246fb51d234d65d127f3a61acbb20	0	0	0	0	0	0	0	0	0	0	0	0	0	0	0	0	5	0	0	0	0	Bacteria	Bacteroidetes	Flavobacteriia	Flavobacteriales	[Weeksellaceae]	Riemerella		0.904433
d00685a1eba6f59d01e33eca4bd8f9f8	0	0	0	0	0	0	0	0	0	0	0	0	0	0	4	0	0	0	0	0	0	Bacteria	Bacteroidetes	Flavobacteriia	Flavobacteriales				0.897299
5dee9e2381e2fac3d601222c7d67ab7f	0	0	0	0	0	0	0	0	0	0	0	0	0	0	4	0	0	0	0	0	0	Bacteria	Bacteroidetes	Flavobacteriia	Flavobacteriales				0.847439
5e30aff6f3949a345e135b7d608747bb	0	0	0	0	0	0	0	0	0	0	0	0	6	0	0	0	0	0	0	0	0	Bacteria	Bacteroidetes	Flavobacteriia	Flavobacteriales	Flavobacteriaceae	Capnocytophaga		0.76807
f69fe487f0ab10682c22ddf1595a9f1b	0	0	0	0	0	0	0	0	0	0	0	0	0	0	0	0	0	0	0	2	0	Bacteria	Bacteroidetes	Flavobacteriia	Flavobacteriales	Flavobacteriaceae			0.997086
c1e4530d07e232efb54ebeba8550789a	0	0	0	0	2	0	0	0	0	0	0	0	0	0	0	0	0	0	0	0	0	Bacteria	Bacteroidetes	Flavobacteriia	Flavobacteriales	Flavobacteriaceae	Flavobacterium		0.851232
ca2a8660da923b7b98d4e97e333058a9	0	0	0	0	0	0	0	0	0	0	0	3	0	0	0	0	0	0	0	0	0	Bacteria	Bacteroidetes	Flavobacteriia	Flavobacteriales	Flavobacteriaceae	Flavobacterium	columnare	0.946072
5faa11c6b8c525d4056f79d5daecfcb9	0	0	0	0	0	0	38	0	0	0	0	0	0	0	0	0	0	0	0	0	0	Bacteria	Bacteroidetes	Flavobacteriia	Flavobacteriales	Flavobacteriaceae	Flavobacterium		0.950857
66f2229d9921afb3f8476f54ce5039be	0	0	0	0	4	0	0	0	0	0	0	0	0	0	0	0	0	0	0	0	0	Bacteria	Bacteroidetes	Flavobacteriia	Flavobacteriales	Flavobacteriaceae	Flavobacterium		0.958608
76cb3c7a11ac53acb1d36bd10bf3d5cc	0	0	0	0	0	0	0	0	0	8	0	0	0	0	0	0	0	0	0	0	0	Bacteria	Bacteroidetes	Flavobacteriia	Flavobacteriales	Flavobacteriaceae	Flavobacterium	columnare	0.755355
00b2deda8d81a6dc705e6d69d96cb05e	0	0	0	0	0	0	0	0	0	41	0	0	0	0	0	0	0	0	0	0	0	Bacteria	Bacteroidetes	Flavobacteriia	Flavobacteriales	Flavobacteriaceae	Flavobacterium	columnare	0.849216
dae3135c1fbdd79e85af66d86097da1b	0	0	0	0	0	0	0	0	0	0	0	2	0	0	0	0	0	0	5	0	0	Bacteria	Bacteroidetes	Flavobacteriia	Flavobacteriales	Flavobacteriaceae	Flavobacterium		0.999156
99a6a452352f24ff67112a654274d521	0	0	0	0	0	0	0	0	0	0	0	0	0	4	0	0	0	0	0	0	0	Bacteria	Bacteroidetes	Flavobacteriia	Flavobacteriales	Flavobacteriaceae	Flavobacterium		0.99896
1592b0ae4d8942350c6be355477d7936	0	0	0	0	0	0	0	0	0	3	0	0	0	0	0	0	0	0	0	0	0	Bacteria	Bacteroidetes	Flavobacteriia	Flavobacteriales	Flavobacteriaceae	Flavobacterium		0.913257
4a32bbfc0c889b08a52d4ba3104490d8	0	0	0	0	3	0	0	0	0	0	0	0	0	0	0	0	0	0	0	0	0	Bacteria	Proteobacteria						0.785791
692342b8154683baf3851c0592959c6c	0	0	0	0	0	0	0	0	0	0	0	0	0	0	0	0	0	0	0	0	2	Bacteria	Proteobacteria	Alphaproteobacteria					0.713293
8ef653db1f25a7a15a58411159471841	0	0	0	0	0	0	0	0	0	0	0	0	0	0	0	0	0	0	0	0	2	Bacteria	Proteobacteria	Alphaproteobacteria					0.717291
ce2f1853247d6784d19676638c3920f0	0	0	0	0	0	0	2	0	0	0	0	0	0	0	0	0	0	0	0	0	0	Bacteria							0.999804
db32ed9d54fffdb76b708ae931af60c5	0	0	0	0	2	0	0	0	0	0	0	0	0	0	0	0	0	0	0	0	0	Bacteria	Proteobacteria	Alphaproteobacteria	Rickettsiales	Rickettsiaceae	Wolbachia	Wolbachia endosymbiont of Chorthippus parallelus	0.803733
5fa5add8aedefc06c38f26efe5a9c5ec	0	0	0	0	0	0	0	0	0	0	0	0	0	0	6	0	0	0	0	0	0	Bacteria	Bacteroidetes	[Saprospirae]	[Saprospirales]	Chitinophagaceae	Sediminibacterium		0.886562
88c210976f672ad6fa6f96672889f6d2	0	0	0	0	6	0	0	0	0	0	0	0	0	0	0	0	0	0	0	0	0	Bacteria	Bacteroidetes	[Saprospirae]	[Saprospirales]	Chitinophagaceae			0.996796
812cb9bc1c8c0e9526c0486af6c1fbdf	0	0	0	0	0	0	0	0	0	0	0	0	0	0	0	0	0	0	6	0	0	Bacteria	Bacteroidetes	[Saprospirae]	[Saprospirales]	Chitinophagaceae	Terrimonas		0.793934
8853dd5eebdd4c4caf0d435624d231c3	0	0	0	0	0	0	0	2	0	0	0	0	0	0	0	0	0	0	0	0	0	Bacteria	Bacteroidetes	Flavobacteriia	Flavobacteriales	[Weeksellaceae]	Riemerella		0.845178
2e5b8228f0cd3b7856a8864379f83ec1	0	0	6	0	0	0	0	0	0	0	0	0	0	0	0	0	0	0	0	0	0	Bacteria	Proteobacteria						0.876703
3de6a697289549c8d2e86958d3fb8743	0	16	0	0	0	0	0	0	0	0	0	0	0	0	0	0	0	0	0	0	0	Bacteria	Proteobacteria	Alphaproteobacteria					0.883053
fd4a007735ad50de6c037abc2c53debc	0	0	0	0	0	0	0	0	0	0	0	0	0	0	0	0	2	0	0	0	0	Bacteria	Proteobacteria	Alphaproteobacteria					0.929628
cc1ca06343e7b8366b15b2f9852dde56	0	0	0	0	0	0	0	0	0	0	0	3	0	0	0	0	0	0	0	0	0	Bacteria							0.99983
e258901e02790ffa979eb44bf812c8bb	0	0	0	0	0	0	0	0	0	0	0	0	2	0	0	0	0	0	0	0	0	Bacteria							0.999888
1def6195dfebfa7f2540c8bf909ef88e	0	0	0	0	0	0	0	0	0	0	0	0	0	5	0	0	0	0	0	0	0	Bacteria	Bacteroidetes	[Saprospirae]	[Saprospirales]	Chitinophagaceae			0.970542
c174c0d7f05bfab1b6eb30395661fd21	0	0	0	0	0	0	0	0	0	0	0	0	0	0	0	3937	0	0	0	0	0	Bacteria	Bacteroidetes	[Saprospirae]	[Saprospirales]	Chitinophagaceae			0.957919
52945163e28f0e9be62935be6609b40c	0	0	0	0	0	0	0	0	0	0	0	0	0	0	0	1225	0	0	0	0	0	Bacteria	Bacteroidetes	[Saprospirae]	[Saprospirales]	Chitinophagaceae			0.950097
6c49b12c36422bf7d91f66e00bb51d6f	0	0	0	0	0	0	0	0	0	0	0	0	0	0	0	3	0	0	0	0	0	Bacteria							0.999752
a29ef68a6856a930cf90c5d436d7c448	0	0	0	0	0	0	0	0	0	0	0	0	0	0	0	6	0	0	0	0	0	Bacteria	Bacteroidetes	[Saprospirae]	[Saprospirales]	Chitinophagaceae			0.981533
aebc65149d2f07e7b99148febdf67bef	0	0	0	3	0	0	0	0	0	0	0	0	0	0	0	0	0	0	0	0	0	Bacteria	Bacteroidetes	[Saprospirae]	[Saprospirales]	Chitinophagaceae			0.981499
baa59e06b075d99588bd71185267b7f4	0	0	0	0	0	0	0	0	0	0	0	0	0	0	0	0	2	0	0	0	0	Bacteria	Bacteroidetes	[Saprospirae]	[Saprospirales]	Chitinophagaceae			0.983951
c86a41114de712916bf9ea1d9ab876aa	0	0	0	8	0	0	0	0	0	0	0	0	0	0	0	0	0	0	0	0	0	Bacteria	Bacteroidetes	[Saprospirae]	[Saprospirales]	Chitinophagaceae			0.982656
44848a76ffb136bf446dab578e27ef79	0	0	0	0	0	0	0	0	0	10	0	0	0	0	0	0	0	0	0	0	0	Bacteria	Bacteroidetes	[Saprospirae]	[Saprospirales]	Chitinophagaceae			0.982051
e0a5059b47e78ba71f3225f31e79e0a0	0	0	0	0	0	0	0	0	0	12	0	0	0	0	0	0	0	0	0	0	0	Bacteria	Bacteroidetes	[Saprospirae]	[Saprospirales]	Chitinophagaceae			0.983143
2e891ca4b7ac7485593a4b8183bc0689	0	0	0	0	0	0	0	0	0	0	0	0	0	0	0	0	0	0	21	0	0	Bacteria	Bacteroidetes	[Saprospirae]	[Saprospirales]	Chitinophagaceae			0.982772
3b67810985fe8b0b233248099f6a1852	9	0	0	0	4	0	0	0	0	0	0	0	0	0	0	0	0	0	0	0	0	Bacteria	Bacteroidetes	[Saprospirae]	[Saprospirales]	Chitinophagaceae			0.982668
685cd0c3576899ab2aee8ce53a4be107	0	0	0	0	0	0	0	0	0	0	0	0	0	8	0	0	0	0	0	0	0	Bacteria	Bacteroidetes	[Saprospirae]	[Saprospirales]	Chitinophagaceae			0.970996
ba8ae82e34f92693f78437f5bf114c65	0	0	0	0	0	0	0	0	0	3	0	0	0	0	0	0	0	0	0	0	0	Bacteria	Bacteroidetes	[Saprospirae]	[Saprospirales]	Chitinophagaceae			0.981786
b0c409f498f5b23f62f4b479a53dc3f6	20	139	38	49	74	47	47	209	19	39195	125	30	35	79	99	56	40	36	19	97	38	Bacteria	Bacteroidetes	[Saprospirae]	[Saprospirales]	Chitinophagaceae			0.982229
22dca08f6b17e9f3e881b53c32f087e4	0	0	4	0	0	0	0	0	0	0	0	0	0	0	0	0	0	0	0	0	0	Bacteria	Bacteroidetes	[Saprospirae]	[Saprospirales]	Chitinophagaceae			0.97634
4d249fab5fc965505264b92f6f50ec70	0	0	0	0	0	0	0	0	0	6	0	0	0	0	0	0	0	0	0	0	0	Bacteria	Bacteroidetes						0.945764
98adfda408bc8f99efc09552adf528d7	0	0	0	0	0	0	0	0	0	6	0	0	0	0	0	0	0	0	0	0	0	Bacteria	Bacteroidetes	[Saprospirae]	[Saprospirales]	Chitinophagaceae			0.975884
48fe6f5e60ad0c54b2829c8df1dc294b	0	0	0	0	0	0	0	0	0	0	0	0	0	0	0	0	0	0	0	2	0	Bacteria	Bacteroidetes	[Saprospirae]	[Saprospirales]	Chitinophagaceae			0.999012
f1fb8ac42b725e59f59414c6b0b95f6e	0	0	0	0	15	0	0	0	0	0	0	0	0	0	0	0	0	0	0	0	0	Bacteria	Bacteroidetes	[Saprospirae]	[Saprospirales]	Chitinophagaceae			0.981947
78701a7079cb7ee4e2bb08d86047543e	0	0	0	0	0	0	0	0	0	0	4	0	0	0	0	0	0	0	0	0	0	Bacteria	Bacteroidetes	[Saprospirae]	[Saprospirales]	Chitinophagaceae			0.977104
16b2a5dc5183ed608dba853a9d2b977e	0	0	0	0	0	0	0	0	0	0	0	0	0	0	0	0	0	0	8	0	0	Bacteria	Bacteroidetes	[Saprospirae]	[Saprospirales]	Chitinophagaceae			0.998069
19d148bd5c25871efe2210b286fe62ce	0	0	0	0	0	0	0	0	0	3	0	0	0	0	0	0	0	0	0	0	0	Bacteria	Bacteroidetes	[Saprospirae]	[Saprospirales]	Chitinophagaceae			0.985594
8c782a6d296b92c5335a13e67cdd8224	0	0	0	0	0	0	0	0	0	15	0	0	0	0	0	3	0	0	0	0	0	Bacteria	Bacteroidetes	[Saprospirae]	[Saprospirales]	Chitinophagaceae			0.965538
c9c285b9719ab36a29e881c27e331bc9	0	0	0	0	0	0	0	0	0	7	0	0	4	0	0	0	0	0	14	0	0	Bacteria	Bacteroidetes	[Saprospirae]	[Saprospirales]	Chitinophagaceae			0.94135
b4cbb865c9b92882229c6030e760347f	0	0	0	0	0	0	0	0	0	5	0	0	0	0	0	0	0	0	0	0	0	Bacteria	Bacteroidetes	[Saprospirae]	[Saprospirales]	Chitinophagaceae			0.890824
7fbcc9916e782f2adcf82ae6fe9d8682	0	0	0	0	8	0	0	0	0	0	0	0	0	0	0	0	0	0	0	0	0	Bacteria	Bacteroidetes	[Saprospirae]	[Saprospirales]	Chitinophagaceae			0.851627
737c9bdc542b242dfb16ac480db2bdc9	0	0	0	0	4	0	0	0	0	0	0	0	0	0	0	0	0	0	0	0	0	Bacteria	Bacteroidetes	[Saprospirae]	[Saprospirales]	Chitinophagaceae			0.983711
8a1da277683845bf3fa5195d8eb5f375	0	0	0	0	3	0	0	0	0	0	0	0	0	0	0	0	0	0	0	0	0	Bacteria	Bacteroidetes	[Saprospirae]	[Saprospirales]	Chitinophagaceae			0.98974
1eeceacce9b1245068c40f6063fbc308	0	0	0	0	0	0	0	0	0	0	0	0	0	0	0	0	0	0	0	3	0	Bacteria	Bacteroidetes	[Saprospirae]	[Saprospirales]	Chitinophagaceae			0.859255
8a59fec8c0e4dc8881d32e9c8f3efbe1	0	0	0	0	0	0	0	0	0	8	0	0	0	0	0	0	0	0	0	0	0	Bacteria	Bacteroidetes	[Saprospirae]	[Saprospirales]				0.77475
d2a81665c96d9e42c1c1d41c3a6c2f9f	0	0	0	0	0	0	0	0	0	0	0	0	0	0	0	0	0	0	3	0	0	Bacteria	Bacteroidetes						0.91497
45cd30f4d79674ce5437db03000c79f7	0	0	0	0	0	0	0	0	0	0	0	0	0	0	0	4	0	0	0	0	0	Bacteria	Bacteroidetes	Cytophagia	Cytophagales				0.965223
150b7d06e9e35e2d3220f2d5270ee98b	0	0	0	0	3	0	0	0	0	0	0	0	0	0	0	0	0	0	0	0	0	Bacteria	Bacteroidetes	Cytophagia	Cytophagales	Cytophagaceae	Dyadobacter		0.999968
fdc0dcdcfdbdfc45da24de97fc196784	0	0	0	0	0	0	0	0	0	0	0	0	0	0	0	0	0	0	10	0	0	Bacteria	Bacteroidetes	Cytophagia	Cytophagales				0.961246
f6a80ca192299c61c7ae5f623763d5ec	0	0	0	0	0	0	0	0	0	0	13	0	0	0	0	0	0	0	0	0	0	Bacteria	Bacteroidetes	Cytophagia	Cytophagales	Cytophagaceae	Spirosoma		0.933487
1808275ac73850c8896f321afab61171	0	0	0	0	0	0	0	0	0	0	0	0	0	0	0	0	0	0	52	0	0	Bacteria	Bacteroidetes	Cytophagia	Cytophagales	Cytophagaceae			0.871167
aa63c50bb9ec30c9bf681937d2b5d68f	0	0	0	0	0	0	0	0	0	0	0	0	0	0	0	0	0	0	8	0	0	Bacteria	Bacteroidetes	Cytophagia	Cytophagales	Cytophagaceae			0.870458
707f2b05e5e82f42cccee0f815cc473e	0	0	0	0	0	0	0	0	0	0	0	0	0	0	0	0	0	0	0	7	0	Bacteria	Bacteroidetes	Cytophagia	Cytophagales	Cytophagaceae	Dyadobacter		0.999954
6830117ed3ba94316704e639e005d6b4	0	0	0	0	3	0	0	0	0	0	0	0	0	0	0	0	0	0	0	0	0	Bacteria	Bacteroidetes	Cytophagia	Cytophagales	Cytophagaceae	Dyadobacter		0.999958
70ce3845b058a9629550b3877442b103	0	0	0	0	0	0	4	0	0	0	0	0	0	0	0	0	0	0	0	0	0	Bacteria	Bacteroidetes	Cytophagia	Cytophagales	Flammeovirgaceae			0.843044
e3d563583176ec893e0ca8e4ad317dee	0	0	0	0	0	0	0	0	2	0	0	0	0	0	0	0	0	0	0	0	0	Bacteria	Proteobacteria						0.77586
7ada706190b0797d28c443bc2af23bff	0	0	0	0	7	0	0	0	0	0	0	0	0	0	0	0	0	0	0	0	0	Bacteria	Bacteroidetes	Cytophagia	Cytophagales	Cytophagaceae			0.776757
c1be2d2f9615a89c8ee029ec96ea129e	0	0	0	0	6	0	0	0	0	0	0	0	0	0	0	0	0	0	0	0	0	Bacteria	Bacteroidetes	Cytophagia	Cytophagales	Cytophagaceae	Hymenobacter		0.804569
843978b296d06a284b349a2554853e99	0	0	0	0	0	0	0	0	0	0	0	0	0	0	0	0	0	0	4	0	0	Bacteria	Bacteroidetes	Cytophagia	Cytophagales				0.885169
d288b9d1ee5747cd65281d9ce4703bd7	0	0	0	0	6	0	0	0	0	0	0	0	0	0	0	0	0	0	0	0	0	Bacteria	Bacteroidetes	Cytophagia	Cytophagales				0.876868
08dcc737cabcd047a49a16486a8e9ab5	0	0	0	0	0	0	0	0	0	0	0	0	0	0	0	10	0	0	0	0	0	Bacteria	Bacteroidetes	Cytophagia	Cytophagales	Cytophagaceae			0.973928
634f1a6f28f5c5a2fabdfbeabc7427d7	0	0	0	0	0	0	0	0	0	0	0	0	0	0	0	0	0	5	0	0	0	Bacteria	Bacteroidetes	Cytophagia	Cytophagales	Cytophagaceae	Sporocytophaga		0.999589
ef893fc8a4533cd36dcf6f913a185691	0	0	0	0	0	0	0	0	0	0	0	0	0	0	0	0	0	0	0	0	2	Bacteria	Bacteroidetes	Cytophagia	Cytophagales	Cytophagaceae	Sporocytophaga		0.9197
24f69cb60fb7937c3148893734e4f20b	0	0	0	0	0	0	0	0	0	0	0	0	0	0	0	0	0	0	7	0	0	Bacteria	Spirochaetes	Spirochaetes	Spirochaetales	Spirochaetaceae	Spirochaeta	aurantia	0.999998
ee2305a66ab7bd542bbac290942eda99	0	0	0	0	0	0	0	0	0	0	0	0	0	0	0	0	0	0	0	0	3	Bacteria	Firmicutes	Clostridia	Clostridiales	Lachnospiraceae			0.979351
0ab0d190ba0c8b0df30af2030fbf1c7e	0	0	0	0	0	0	0	8	0	0	0	0	0	0	0	0	0	0	0	0	0	Bacteria	Firmicutes	Clostridia	Clostridiales	Lachnospiraceae			0.900941
795fca73f30def2cdbdcdc173298d58e	0	0	0	0	7	0	0	0	0	0	0	0	0	0	0	0	0	0	0	0	0	Bacteria	Firmicutes	Clostridia	Clostridiales	Lachnospiraceae	Lachnobacterium		0.895235
d6aed7dbc649cd4153f4d6e251c24ed5	0	0	0	0	0	0	0	0	0	0	0	0	0	0	0	6	0	0	0	0	0	Bacteria	Firmicutes	Clostridia	Clostridiales	Lachnospiraceae	Clostridium	piliforme	0.901372
a76fbebfce272d08a93c1f02d258d0f0	0	0	0	0	2	0	0	0	0	0	0	0	0	0	0	0	0	0	0	0	0	Bacteria	Firmicutes	Clostridia	Clostridiales				0.883916
b1410031f1df0bf1d3fa25ded60306a0	0	0	0	0	0	0	0	0	0	0	0	0	0	0	0	0	0	0	0	0	2	Bacteria	Firmicutes	Clostridia	Clostridiales	Ruminococcaceae			0.853185
8ec6c6817969a11f19daa69c4a66c098	0	0	0	0	0	0	0	4	0	0	0	0	0	0	0	0	0	0	0	0	0	Bacteria	Firmicutes	Clostridia	Clostridiales	Ruminococcaceae			0.828992
e13e672b7da77354c36a4f78ee449269	0	0	0	0	0	0	0	0	0	0	0	0	0	5	0	0	0	0	0	0	0	Bacteria	Firmicutes	Clostridia	Clostridiales	Clostridiaceae	Clostridium	bowmanii	0.991651
f3c29925810ae11ba5fb0373e5c40fbd	0	0	0	0	0	0	0	0	0	0	0	0	0	5	0	0	0	0	0	0	0	Bacteria	Firmicutes	Clostridia	Clostridiales	Clostridiaceae	Clostridium		0.739083
151a2490d15225a9f1f753f293d54d23	0	0	0	0	0	0	0	0	0	0	0	0	0	0	0	0	19	0	0	0	0	Bacteria	Firmicutes	Clostridia	Clostridiales	Clostridiaceae	Clostridium	butyricum	0.891597
723bc836f5785f71c6f9f942bb1d88fb	0	0	0	0	0	0	0	0	0	0	0	0	0	0	0	0	0	0	0	2	0	Bacteria	Firmicutes	Bacilli	Bacillales	Alicyclobacillaceae	Alicyclobacillus		0.799427
f92cf7c0f439418a7602882ee9da9b69	0	0	0	0	0	0	0	0	0	5	0	0	0	0	0	0	0	0	0	0	0	Bacteria	Gemmatimonadetes	Gemmatimonadetes					0.998984
4058dc2c44dfa8b29df147623aa55a47	0	0	0	0	0	0	5	0	0	0	0	0	0	0	0	0	0	0	0	0	0	Bacteria	Gemmatimonadetes	Gemmatimonadetes					0.998788
57cbb4c3d6b87d8e86cca128f16ac23b	0	0	0	0	0	0	0	0	0	22	0	0	0	0	0	0	0	0	0	0	0	Bacteria	Gemmatimonadetes	Gemmatimonadetes	N1423WL				0.999912
a79c5ca0d602c591155204257cb85d24	0	0	0	0	9	0	0	0	0	0	0	0	0	0	0	0	0	0	0	0	0	Bacteria	Gemmatimonadetes	Gemm-1					0.996888
2cc35e888ae74b2498627171b17120bb	0	0	0	0	0	0	0	5	0	0	0	0	0	0	0	0	0	0	0	0	0	Bacteria	Gemmatimonadetes	Gemm-1					0.81679
680ba25d58fd26fd5392459207ee0284	0	0	0	0	0	0	6	0	0	0	0	0	0	0	0	18	0	0	0	0	0	Bacteria							0.999849
ae11ee6b16c6c7d63d31474f7aabb6a3	0	0	0	0	0	0	0	0	0	0	0	0	0	6	0	0	0	0	0	0	0	Bacteria	Firmicutes	Clostridia	Clostridiales	Ruminococcaceae			0.850783
265dac1456ac218173f768bcc2db1186	0	0	0	0	0	0	0	0	0	0	0	0	7	0	0	0	0	0	0	0	0	Bacteria	Firmicutes	Clostridia	Clostridiales	Ruminococcaceae	Faecalibacterium		0.839191
c54b2b60ade9f0e85da694c0ec57c855	0	0	0	0	0	0	0	0	0	5	0	0	0	0	0	0	0	0	0	0	0	Bacteria	Firmicutes	Clostridia	Clostridiales	Ruminococcaceae			0.940028
92f397ee1513e7cb89edf93aad32add7	0	0	0	0	0	0	0	0	0	0	0	0	0	5	0	0	0	0	0	0	0	Bacteria	Firmicutes	Clostridia	Clostridiales	Ruminococcaceae	Faecalibacterium		0.77283
0e7a0d942cf23391915aaa6a29dd2d64	0	0	0	0	0	0	0	0	0	2	0	0	0	0	0	0	0	0	0	0	0	Bacteria	Firmicutes	Clostridia	Clostridiales	Clostridiaceae	Thermoanaerobacterium	saccharolyticum	0.740025
57acc7ee971efd56e0bc235a63f054cc	0	0	0	0	0	0	0	0	0	0	0	0	0	0	0	3	0	0	0	0	0	Bacteria	Firmicutes	Clostridia	Clostridiales				0.999999
ff0afec70806c64de77da65b5d214fda	0	0	0	0	0	0	0	0	6	0	0	0	0	0	0	0	0	0	0	0	0	Bacteria	Firmicutes	Clostridia	Clostridiales	[Tissierellaceae]	Finegoldia		1
1b1cc07c10f908d0b97142b8445a9469	0	0	0	0	19	0	0	0	0	17	15	0	0	0	0	0	0	0	5	0	0	Bacteria	Firmicutes	Clostridia	Clostridiales	[Tissierellaceae]	Finegoldia		1
dc8e7d633e32aec71990996a1b77f78b	0	0	0	0	2	0	0	0	0	0	0	0	0	0	0	0	0	0	0	0	0	Bacteria	Firmicutes	Clostridia	Clostridiales	[Tissierellaceae]	jan-68		0.999989
264fc4ea74e12266023a6df9492bd763	0	0	0	0	0	0	0	0	0	0	0	0	2	0	0	0	0	0	0	0	0	Bacteria	Firmicutes	Clostridia	Clostridiales	[Tissierellaceae]	Anaerococcus		0.999837
93e65c8f0366f0e146952b9924d22148	0	0	0	0	0	0	0	0	0	6	0	0	0	0	0	0	0	0	0	0	0	Bacteria	Firmicutes	Clostridia	Clostridiales	[Tissierellaceae]	Anaerococcus		0.999952
27449434b76902441133590fabae1314	0	0	0	0	14	0	0	0	0	0	0	0	0	0	0	0	0	0	0	0	0	Bacteria	Firmicutes	Clostridia	Clostridiales	[Tissierellaceae]	Anaerococcus		0.999967
1c04014bf01a9c18058f31d30d0261ef	0	0	0	0	17	0	0	0	0	0	0	0	0	0	0	0	0	0	0	0	0	Bacteria	Firmicutes	Clostridia	Clostridiales	[Tissierellaceae]	Anaerococcus		0.999745
5892bc63b7e4ef19473ea0b2b1e9a55a	0	0	0	0	4	0	4	0	0	9	0	0	0	0	0	0	0	0	0	0	0	Bacteria	Firmicutes	Clostridia	Clostridiales	[Tissierellaceae]	Anaerococcus		0.999919
4348e45e047d924b055df4f7cd1cbaf7	0	0	0	0	22	0	0	0	0	0	0	0	0	0	0	0	0	0	0	0	0	Bacteria	Firmicutes	Clostridia	Clostridiales	[Tissierellaceae]	Anaerococcus		0.999948
fdd020cf1514b1a28e07d159a9904dd5	0	0	0	0	0	0	0	0	0	0	0	0	3	0	0	0	0	0	0	0	0	Bacteria	Firmicutes	Clostridia	Clostridiales	[Tissierellaceae]	Anaerococcus		0.999905
93f0b76290c6c352374fd8f57e42a0de	0	0	0	0	0	0	0	0	0	0	0	0	0	0	3	0	0	0	0	0	0	Bacteria	Firmicutes	Clostridia	Clostridiales	[Tissierellaceae]	Anaerococcus		0.999745
8909a82b4a196f85f8a8dc33df1bc2cb	0	0	0	0	0	4	0	7	0	8	0	0	0	5	0	0	0	0	11	0	6	Bacteria	Firmicutes	Clostridia	Clostridiales	[Tissierellaceae]	Anaerococcus		0.99997
191f8eb43096a8b11da7d0f862d9ad13	0	0	0	0	0	0	0	0	0	0	2	0	0	0	0	0	0	0	0	0	0	Bacteria	Firmicutes	Clostridia	Clostridiales	[Tissierellaceae]	Anaerococcus		0.999973
6d7f1c36341309772edc7f89d164b241	0	0	0	0	0	0	0	0	0	0	0	0	0	0	4	0	0	0	0	0	0	Bacteria	Firmicutes	Clostridia	Clostridiales	[Tissierellaceae]	Anaerococcus		0.999971
01378f9cfc7e3e92ff78f4e8b7542637	0	0	0	0	0	0	0	0	0	3	0	0	0	0	0	0	0	0	0	0	0	Bacteria	Firmicutes	Clostridia	Clostridiales	[Tissierellaceae]	Anaerococcus		0.994518
9883bc2958da827a46e7cc3d91b719b3	0	0	0	0	0	0	0	0	0	0	0	0	0	0	0	0	0	0	0	0	2	Bacteria	Actinobacteria						0.704901
7a709d5e905acfb94fa93b8d6dda9d91	0	0	0	0	0	0	0	2	0	0	0	0	0	0	0	0	0	0	0	0	0	Bacteria	Firmicutes	Clostridia	Clostridiales	[Tissierellaceae]	Peptoniphilus		0.969523
9c5c81e7bf00adad6a67767e60681225	0	0	0	0	23	0	0	0	0	0	0	0	0	0	0	0	0	0	0	0	0	Bacteria	Firmicutes	Clostridia	Clostridiales	[Tissierellaceae]	Peptoniphilus		0.99893
087670c91e042fe469e843a29f3e47cd	0	0	0	0	0	0	0	0	0	4	0	0	0	0	0	0	0	0	0	0	0	Bacteria	Firmicutes	Clostridia	Clostridiales	Peptococcaceae	Dehalobacter_Syntrophobotulus		0.999856
aba677047b625c4a334707d4a813c0f1	0	0	0	0	10	0	0	0	0	0	0	0	0	0	0	0	0	0	0	0	0	Bacteria	Firmicutes						0.966605
1834c084da5f99fe4e7eb8861cba7cd7	0	0	0	0	0	0	0	0	0	0	0	0	0	0	0	0	0	0	3	0	0	Bacteria							0.999881
953c85e61b069b1f710f7139f7a09f25	0	0	0	0	0	0	0	0	0	0	11	0	0	0	0	0	0	0	0	0	0	Bacteria	Firmicutes	Bacilli	Bacillales				0.860037
7b8529e8515eebb9d2af441a0f0da1d3	0	0	0	0	0	0	0	0	0	0	0	0	2	0	0	0	0	0	0	0	0	Bacteria	Firmicutes	Bacilli	Bacillales	Thermoactinomycetaceae			0.773954
58c2d6744e2796345e08277bcde07964	0	0	0	0	0	0	0	0	0	0	0	0	2	0	0	0	0	0	0	0	0	Bacteria	Firmicutes	Bacilli	Bacillales	Thermoactinomycetaceae			0.734793
c85bbd262242c66f54937bfd09031e83	0	0	0	0	0	0	0	0	0	7	0	0	0	0	0	0	0	0	0	0	0	Bacteria	Firmicutes	Bacilli	Bacillales	Sporolactobacillaceae			0.97659
46dcbc1bac64c2abfca0b8ed1f7029df	0	0	0	0	19	0	0	0	0	0	0	0	0	0	0	0	0	0	0	0	0	Bacteria	Firmicutes	Bacilli	Bacillales	Bacillaceae	Bacillus	flexus	0.953619
8d9b3d7227fe571b6c26ec68be09538b	0	0	0	0	34	0	0	0	0	0	0	0	0	0	0	0	0	0	0	0	0	Bacteria	Firmicutes	Bacilli	Bacillales	Bacillaceae	Bacillus	flexus	0.96776
35e4f726fabfc0f5bfdbe7f7da39f701	0	0	0	0	0	0	0	0	0	0	0	0	0	0	0	0	2	0	0	0	0	Bacteria	Firmicutes	Bacilli	Bacillales				0.995385
0dcf4ac9dcf8679fbbefc6f82acbcd49	0	0	0	0	0	0	0	0	0	0	0	0	0	0	5	0	0	0	0	0	0	Bacteria	Firmicutes	Bacilli	Bacillales	Bacillaceae			0.832442
39bf1b288c93930ed7ba760d4485bd5d	0	0	0	0	7	0	0	0	0	0	0	0	0	0	0	0	0	0	0	0	0	Bacteria	Firmicutes	Bacilli	Bacillales	Bacillaceae			0.994886
95f0691419c8d8e2e8d241292b5370a5	0	0	0	0	37	0	0	0	0	0	0	0	0	0	0	0	0	0	0	0	0	Bacteria	Firmicutes	Bacilli	Bacillales	Bacillaceae	Bacillus	foraminis	0.778008
045bbea58876426b6526a7a1c663a99a	0	0	0	0	11	0	0	0	0	0	0	0	0	0	0	0	0	0	0	0	0	Bacteria	Firmicutes	Bacilli	Bacillales	Bacillaceae	Bacillus	foraminis	0.777462
36e5602f25f991978b5bab8ca1ad8b44	0	0	0	0	0	0	0	0	0	0	0	0	0	12	0	0	0	0	0	0	0	Bacteria	Firmicutes	Bacilli	Bacillales	Bacillaceae	Bacillus	foraminis	0.744938
cecfdac8577327fb2bf07e2d468d7baf	0	0	0	0	0	0	0	0	0	0	0	0	7	0	0	0	0	0	0	0	0	Bacteria	Firmicutes	Bacilli	Bacillales	Bacillaceae			0.771031
6549e000d471ecb262bbaa5d6e9e483b	0	0	0	0	17	0	0	0	0	0	0	0	0	0	0	0	0	0	0	0	0	Bacteria	Firmicutes	Bacilli	Bacillales	Bacillaceae	Pontibacillus		0.704679
6332d9cf6332293d18edee87a8490f51	0	0	0	0	13	0	0	0	0	0	0	0	0	0	0	0	0	0	0	0	0	Bacteria	Firmicutes	Bacilli	Bacillales	Bacillaceae			0.975223
270b05cff6dd024301d3e10404e7d225	0	0	0	0	58	0	0	8	0	5	0	0	0	0	17	7	0	11	0	0	0	Bacteria	Firmicutes	Bacilli	Bacillales	Planococcaceae			0.938113
8d1b71982eea3de3675212d06af485b4	0	0	0	0	6	0	0	0	0	0	0	0	0	0	0	0	0	0	0	0	0	Bacteria	Firmicutes	Bacilli	Bacillales	Bacillaceae			0.770889
4790309eb57e53557168dcd9ff844959	0	4	0	0	0	0	0	0	0	0	0	0	0	0	0	0	0	0	0	0	0	Bacteria	Firmicutes	Bacilli	Gemellales	Gemellaceae			0.858882
f575916cf5097b9df03b22924a54003e	0	0	0	0	0	0	0	0	0	0	0	0	8	0	0	0	0	0	0	0	0	Bacteria	Firmicutes	Bacilli	Gemellales	Gemellaceae			0.999538
da796c74e4c44987089705dd9fd1056c	0	0	0	0	0	0	0	0	0	0	0	0	0	0	0	0	0	0	0	5	0	Bacteria	Firmicutes	Bacilli	Gemellales	Gemellaceae			0.99886
643b13e42a00b07d0c19bdc2faa7b3bf	0	0	0	0	0	0	0	0	0	0	0	0	0	0	98	0	0	0	0	0	0	Bacteria	Firmicutes	Bacilli	Gemellales	Gemellaceae	Gemella		0.830354
230c88333df74b8a7772b6065113bde9	0	0	0	0	3	0	0	0	0	0	0	0	0	0	0	2	0	0	0	0	0	Bacteria	Firmicutes	Bacilli	Gemellales	Gemellaceae			0.720288
ec75e4265bb9e7b6ff6821cc370ff188	0	0	0	0	0	0	0	0	0	0	0	5	0	0	0	0	0	0	0	0	0	Bacteria	Firmicutes	Bacilli	Gemellales	Gemellaceae			0.780576
916e973a95e33062290c2b720e276664	0	3	0	0	0	0	0	0	0	0	0	0	0	0	0	0	0	0	0	0	0	Bacteria	Firmicutes	Bacilli	Gemellales	Gemellaceae			0.999314
4e78480cbfeda8d0a5b1f472ef51aae2	0	0	4	0	34	0	2	0	0	22	0	0	0	0	0	0	0	0	2	11	0	Bacteria	Firmicutes	Bacilli	Gemellales	Gemellaceae			0.722222
80bd0de3a3620d168eb62a309132b8aa	0	0	0	0	6	0	0	0	0	0	0	0	0	0	0	0	0	0	0	0	0	Bacteria	Firmicutes	Bacilli	Lactobacillales	Streptococcaceae			0.868235
636431d4fed85e61986711d2c79a417e	0	0	0	0	24	0	0	7	0	0	0	0	0	0	0	0	0	0	0	0	0	Bacteria	Firmicutes	Bacilli	Lactobacillales	Streptococcaceae			0.727818
1baf0c0c1fdb6b03315970f09fe77326	0	0	0	0	8	0	0	0	0	0	0	0	0	0	0	0	0	0	0	0	0	Bacteria	Firmicutes	Bacilli	Lactobacillales	Streptococcaceae			0.776375
9bd9d070a93402e14f9398bdd49acac4	0	0	6	0	20	0	0	0	0	0	2	0	0	0	0	0	0	0	0	0	0	Bacteria	Firmicutes	Bacilli	Lactobacillales	Streptococcaceae			0.732677
ba18ca165a9e970d26e77a09d9e90f83	0	0	0	0	0	0	0	12	0	0	0	0	0	0	0	0	0	0	0	0	0	Bacteria	Firmicutes	Bacilli	Lactobacillales	Streptococcaceae	Streptococcus	infantis	0.956439
9e28937edf9bb1c8c4fd2ab8b86e35b0	0	0	0	0	23	0	0	0	0	0	33	0	0	0	0	0	0	0	26	0	0	Bacteria	Firmicutes	Bacilli	Lactobacillales	Streptococcaceae	Streptococcus		0.993471
4917944e929d6d58fefe496fcdbc9e16	0	0	2	0	0	0	0	0	0	0	0	0	0	0	0	0	0	0	0	0	0	Bacteria	Firmicutes	Bacilli	Lactobacillales	Streptococcaceae	Lactococcus		0.746644
713209e74c1b56b077040151d6ae0fd8	0	0	0	0	0	0	0	0	0	0	0	0	0	0	0	0	0	3	0	0	0	Bacteria	Firmicutes	Bacilli	Lactobacillales	Streptococcaceae	Lactococcus		0.726189
e9172e744cf3819aabb1c9f218557fa9	0	0	0	0	3	0	0	0	0	0	0	0	0	0	0	0	0	0	0	0	0	Bacteria	Firmicutes	Bacilli	Lactobacillales	Carnobacteriaceae	Desemzia		0.881388
5ae6a1594bdbae7b323229c8d604d210	0	0	0	0	0	0	0	0	0	0	0	0	0	0	0	0	0	0	3	0	0	Bacteria	Firmicutes	Bacilli	Lactobacillales	Lactobacillaceae	Lactobacillus	iners	0.978683
95d9778450491188ab001f6fb62d954c	0	0	0	0	0	0	0	6	0	0	0	0	14	0	0	0	0	0	0	0	0	Bacteria	Firmicutes	Bacilli	Lactobacillales	Streptococcaceae	Streptococcus	infantis	0.992793
22bb0bfee20631de12a814ceafbc122b	0	0	0	0	0	0	0	0	0	0	0	0	0	0	0	0	0	0	6	0	0	Bacteria	Firmicutes	Bacilli	Lactobacillales	Streptococcaceae	Streptococcus	infantis	0.992917
ffa32a08d7e2255225fb6a04458c9404	0	0	0	0	0	0	0	0	0	0	0	0	0	0	3	0	0	0	0	0	0	Bacteria	Firmicutes	Bacilli	Lactobacillales	Streptococcaceae	Streptococcus	infantis	0.973379
55ae429e298fb3cd23d814ccbc201fd0	0	0	0	0	16	0	0	0	0	0	9	0	10	0	7	0	0	0	11	0	0	Bacteria	Firmicutes	Bacilli	Lactobacillales	Streptococcaceae	Streptococcus		0.99487
b844438cd443e25512ca40240059bb04	0	0	0	0	0	0	0	0	0	14	0	0	7	0	0	0	0	0	0	0	0	Bacteria	Firmicutes	Bacilli	Lactobacillales	Streptococcaceae	Streptococcus		0.995383
02f28f9d7e257782c4e5571d2a5b0a2e	0	0	1	0	17	0	0	0	0	3	5	0	0	0	0	0	0	0	9	3	0	Bacteria	Firmicutes	Bacilli	Lactobacillales	Streptococcaceae	Streptococcus		0.990884
fa78757829dc38a658d6a275de46ca62	0	0	0	0	0	0	0	0	0	0	0	0	0	0	0	0	0	0	0	4	0	Bacteria	Firmicutes	Bacilli	Lactobacillales	Streptococcaceae	Streptococcus		0.96845
302ebe1f0d1c9cb92d81a2c6c9dedb90	0	0	0	0	2	0	5	0	9	10	2	5	6	16	0	0	0	0	0	6	0	Bacteria	Firmicutes	Bacilli	Lactobacillales	Streptococcaceae	Streptococcus		0.976797
1f07c3557b61645ed1c63259fb7a04fe	0	0	0	0	0	0	0	0	0	0	0	0	0	0	0	0	0	0	13	0	0	Bacteria	Firmicutes	Bacilli	Lactobacillales	Streptococcaceae	Streptococcus	infantis	0.993354
260a9f075191da56a463d85e83a1d8bc	8	13	91	0	234	32	80	48	64	273	242	30	92	132	21	32	10	0	503	46	3	Bacteria	Firmicutes	Bacilli	Lactobacillales	Streptococcaceae	Streptococcus	infantis	0.99249
65a563f9804c626cd7305f5e65d17ed0	0	0	8	0	7	0	0	0	10	16	26	0	23	0	0	0	0	0	0	5	0	Bacteria	Firmicutes	Bacilli	Lactobacillales	Streptococcaceae	Streptococcus		0.983258
13b6a77af96315b52b1c3b34d8090b94	0	0	0	8	20	0	0	0	0	0	7	0	0	11	0	0	0	0	16	0	5	Bacteria	Firmicutes	Bacilli	Lactobacillales	Streptococcaceae	Streptococcus		0.96585
19daecc931fc9d25cb266ecfcc9a22da	0	0	0	0	0	0	8	0	0	0	0	0	0	0	0	0	0	0	0	0	0	Bacteria	Firmicutes	Bacilli	Lactobacillales	Streptococcaceae	Streptococcus	infantis	0.990793
fe536f4155b7971535f26267a3d9d064	0	0	10	0	7	0	0	0	2	16	3	0	0	0	0	0	0	0	4	1	0	Bacteria	Firmicutes	Bacilli	Lactobacillales	Streptococcaceae	Streptococcus	infantis	0.988613
2f3e2ef5152d413afc15c3abada6639f	0	0	0	0	0	0	0	0	0	0	0	0	0	0	0	2	0	0	0	0	0	Bacteria	Firmicutes	Bacilli	Lactobacillales	Streptococcaceae	Streptococcus	infantis	0.941002
d5647a6626eeca928c5b034d45ed26c0	0	0	0	0	0	0	0	0	0	0	0	0	0	4	0	0	0	0	0	0	0	Bacteria	Firmicutes	Bacilli	Lactobacillales	Streptococcaceae	Streptococcus		0.885804
660a0849d4b01e28a4c0368729e3a209	2	0	0	0	0	0	0	0	0	0	0	0	0	0	0	0	0	0	0	0	0	Bacteria	Firmicutes	Bacilli	Lactobacillales	Streptococcaceae	Lactococcus		0.89623
bbe370eea50c972c10436f3118f9982b	0	0	0	0	0	0	0	0	0	0	0	0	0	0	0	0	0	0	0	3	0	Bacteria	Firmicutes	Bacilli	Lactobacillales	Streptococcaceae	Lactococcus		0.96697
2f961d217b26302d55020e8bfd613da0	0	0	0	0	0	0	0	0	0	0	0	0	0	5	201	3	0	10	0	0	0	Bacteria	Firmicutes	Bacilli	Lactobacillales	Streptococcaceae	Lactococcus		0.97089
cf57ba9bf884e2bb86a3610396d743fa	0	0	0	0	0	0	0	0	0	0	0	0	0	0	0	0	0	0	12	0	0	Bacteria	Firmicutes	Bacilli	Lactobacillales	Streptococcaceae	Lactococcus		0.941615
84f6ca5401f4313d88d0214c390565ae	0	0	0	0	0	0	0	0	0	0	0	0	0	0	0	0	0	0	2	0	0	Bacteria	Firmicutes	Bacilli	Lactobacillales	Streptococcaceae	Streptococcus	infantis	0.975953
ef8722e7e9466037db6527ef0b31d4e9	0	0	0	0	0	0	0	0	0	0	0	0	0	0	0	0	0	0	8	0	0	Bacteria	Firmicutes	Bacilli	Lactobacillales	Carnobacteriaceae	Trichococcus		0.971828
90c9dbd3aac27f5e9c2bdb82708749eb	0	0	0	0	0	0	0	3	0	0	0	0	0	0	0	0	0	0	0	0	0	Bacteria	Firmicutes	Bacilli	Lactobacillales				0.832292
116134b93f0f4fa7053ef595101f9a41	0	0	0	0	0	0	0	0	0	0	0	0	3	0	0	0	0	0	0	0	0	Bacteria	Firmicutes	Bacilli	Lactobacillales	Lactobacillaceae	Lactobacillus		0.802258
97d6c85f3f3baefe51cc5eb312184eda	0	0	0	0	0	0	0	0	10	0	0	0	0	0	0	0	0	0	0	0	0	Bacteria	Firmicutes	Bacilli	Lactobacillales	Lactobacillaceae	Lactobacillus	iners	0.791892
1e6a9b2660bc7f0f89745f62d892d233	0	0	0	0	7	0	0	0	0	0	7	0	0	0	0	0	0	0	0	0	0	Bacteria	Firmicutes	Bacilli	Lactobacillales	Lactobacillaceae	Lactobacillus	iners	0.79813
0d83163fe6cbf4ce65ff5ec8b67449e5	0	0	0	0	0	0	0	0	0	0	0	0	0	2	0	0	0	0	0	0	0	Bacteria	Firmicutes	Bacilli	Lactobacillales	Lactobacillaceae	Lactobacillus	iners	0.723525
3fa0968e6eeaf7bde4ea005a183c1cf7	0	0	0	0	0	0	0	0	0	5	0	0	0	0	0	0	0	0	0	0	0	Bacteria	Firmicutes	Bacilli	Lactobacillales	Lactobacillaceae	Lactobacillus		0.924766
a190a2688455a62793cde53de8860913	0	0	0	0	14	0	0	0	0	0	0	0	0	0	0	0	0	0	0	0	0	Bacteria	Firmicutes	Bacilli	Lactobacillales	Carnobacteriaceae	Desemzia		0.902201
e9879986d9372c362097efd3f99f0c5c	0	0	0	0	0	0	0	0	0	0	0	0	0	0	4	0	0	0	0	0	0	Bacteria	Firmicutes	Bacilli	Bacillales	Listeriaceae	Brochothrix		0.743505
6585eeb1e64ae11cfa31a61be9e45491	0	0	0	0	7	0	0	0	0	0	0	0	0	0	0	0	0	0	0	0	0	Bacteria	Firmicutes	Bacilli	Bacillales	Staphylococcaceae	Macrococcus		0.994314
93393e22cd577acdfdd735b111f41db7	0	0	0	0	0	0	0	0	0	0	0	0	0	0	0	0	0	0	2	0	0	Bacteria	Firmicutes	Bacilli	Bacillales	Staphylococcaceae	Jeotgalicoccus	psychrophilus	0.931243
5272ad90b8b2097418abc89fd70c5115	0	0	0	0	0	0	0	0	0	9	0	0	0	0	0	0	0	0	0	0	0	Bacteria	Firmicutes	Bacilli	Bacillales	Staphylococcaceae	Staphylococcus	sciuri	0.998101
fdffe47896fb26a94734e96905f837c1	0	0	0	0	30	0	0	0	0	0	0	0	0	0	0	13	0	0	0	0	0	Bacteria	Firmicutes	Bacilli	Gemellales				0.96507
720e3b4d811bf61b7e4c0b7ecbbf9f3e	0	0	0	0	0	0	0	0	0	0	0	0	0	11	0	0	0	0	0	0	0	Bacteria	Firmicutes	Bacilli	Gemellales				0.843518
6db480ffc7ba6d482054e5c7f3a7bdc6	0	0	0	0	2	0	0	0	0	0	0	0	0	0	0	0	0	0	0	0	0	Bacteria	Firmicutes	Bacilli	Gemellales				0.905601
86842b8572222251ecca0ab75c70bdbe	0	0	0	0	0	0	0	0	0	39	0	0	0	0	0	0	0	0	0	0	0	Bacteria	Firmicutes	Bacilli	Gemellales				0.903719
e31f3bf14435fe2ac835df04716a2a71	0	0	37	0	0	0	0	0	0	0	0	0	0	0	0	0	0	0	0	0	0	Bacteria	Firmicutes	Bacilli	Gemellales				0.951142
e146beae415fdce4637a55f3a1feae2d	10	0	0	0	0	0	0	0	0	16	0	0	0	0	0	0	0	0	0	0	0	Bacteria	Firmicutes	Bacilli	Gemellales				0.958958
16e4615e85a9aa0f3148744a29035bb4	0	0	0	0	0	0	0	0	0	7	0	0	0	0	0	0	0	0	0	0	0	Bacteria	Firmicutes	Bacilli	Gemellales				0.950656
0ab74efcabe2ac101e20b2004ffd478a	0	0	0	0	63	0	0	0	0	18	13	0	11	0	0	0	0	0	0	0	16	Bacteria	Firmicutes	Bacilli	Gemellales				0.949748
3dfd85cbb915f6348cd92515aad4908f	0	0	0	0	0	0	0	3	0	0	0	0	0	0	0	0	0	0	0	0	0	Bacteria	Firmicutes	Bacilli	Gemellales				0.946564
ad9458be35f71545481386df53636473	0	0	0	0	2	0	0	0	0	0	0	0	0	0	0	0	0	0	0	0	0	Bacteria	Firmicutes	Bacilli	Gemellales				0.960206
3e0575142b80e715a3315e75970fe49d	0	0	17	0	65	0	10	0	43	90	19	0	50	0	0	0	0	12	43	22	0	Bacteria	Firmicutes	Bacilli	Gemellales				0.97343
e926204a3892c4cae8561c1d0ed29320	0	0	0	0	0	0	0	0	0	0	0	0	14	0	0	0	0	0	0	0	0	Bacteria	Firmicutes	Bacilli	Gemellales				0.947794
5ea0e90b394f697eb4c4f98c64b13e15	0	0	0	0	0	0	0	0	0	0	0	0	0	4	0	0	0	0	0	0	0	Bacteria	Firmicutes	Bacilli	Gemellales				0.943422
155c865b2ebfe61baa984a8e9c4b4f3c	0	8	11	2	230	50	122	97	57	225	113	0	56	130	28	12	32	0	73	66	0	Bacteria	Firmicutes	Bacilli	Gemellales				0.946442
43eba1ebbde61084fc0a0c02c76c4b25	0	0	0	0	0	0	0	0	0	0	0	4	0	0	0	0	0	0	0	0	0	Bacteria	Firmicutes	Bacilli	Gemellales				0.933775
6ed0919cdc4f45141cd38a00adb091e6	0	0	0	0	0	0	0	0	0	0	0	0	0	0	0	14	0	0	0	0	0	Bacteria	Firmicutes	Bacilli	Gemellales				0.943758
596f5ac2b802bcc817ba8fd487d2cd2c	0	0	0	0	0	0	0	0	0	0	0	0	0	0	0	0	0	0	0	0	7	Bacteria	Firmicutes	Bacilli	Gemellales				0.950672
3d0b37de14567942d79013fb05a834b1	0	0	0	0	6	0	0	0	0	0	0	0	0	0	0	0	0	0	0	18	0	Bacteria	Firmicutes	Bacilli	Gemellales				0.874966
024d163024854d9149daccb960439bc6	0	0	0	0	0	0	0	0	0	0	0	0	7	0	0	0	0	0	34	0	0	Bacteria	Firmicutes	Bacilli	Gemellales				0.932147
89f97811099b8e2d8d76f0e3170b8032	0	0	0	0	0	0	0	0	0	0	0	0	17	0	0	0	0	0	0	0	0	Bacteria	Firmicutes	Bacilli	Bacillales	Staphylococcaceae	Staphylococcus	equorum	0.91802
dfb2ecf372f82c675d43fb5dcd52f78e	0	0	0	0	0	0	0	0	0	0	0	0	0	0	4	0	0	0	0	0	0	Bacteria	Firmicutes	Bacilli	Bacillales	Planococcaceae	Rummeliibacillus		0.991407
dcf7c7c38e5863c9242ca393bb96961f	0	0	0	0	0	0	0	0	0	0	0	0	0	9	0	0	0	0	0	0	0	Bacteria	Firmicutes	Bacilli	Bacillales	[Exiguobacteraceae]			0.744307
0b9aaf4b58e09d364e1c126f5e6a67da	0	0	0	9	41	0	0	86	0	0	0	0	0	0	0	0	27	0	11	0	63	Bacteria	Firmicutes	Bacilli	Bacillales	Bacillaceae			0.776796
21a87657b12af632c20d93a81e6f6a28	0	4	0	0	0	0	0	0	0	0	0	0	0	0	0	0	0	0	0	0	0	Bacteria	Firmicutes	Bacilli	Bacillales	Bacillaceae			0.752122
6e67558b8095063fb12b0a10c48168a1	0	0	0	0	0	0	0	0	0	4	0	0	0	0	0	0	0	0	0	0	0	Bacteria	Firmicutes	Bacilli	Bacillales	Bacillaceae			0.755265
fd92ca37e461e787be3a054ee320310e	0	0	0	0	0	0	0	0	15	0	0	0	0	0	0	0	0	0	0	0	0	Bacteria	Firmicutes	Bacilli	Bacillales	Bacillaceae			0.827828
f0606cb0ae02256cf2224b50da90400d	0	0	0	0	24	0	0	0	0	0	0	0	0	0	0	0	0	0	0	0	0	Bacteria	Firmicutes	Bacilli	Bacillales	Bacillaceae	Marinibacillus		0.730352
4d4069f140a1a6c2d4b1dd2536451d74	0	0	0	0	35	0	0	0	0	0	0	0	0	0	0	0	0	0	0	0	0	Bacteria	Firmicutes	Bacilli	Bacillales	Bacillaceae			0.793651
2e0ef0b624a110fb40f03543244f08cc	0	0	0	0	0	0	0	0	0	0	0	0	0	0	0	0	0	0	0	0	3	Bacteria	Firmicutes	Bacilli	Bacillales	Planococcaceae			0.99848
6b06f06134fc56a9a03ffff5ba6c318a	0	0	0	0	0	0	0	0	0	4	0	0	0	0	0	0	0	0	0	0	0	Bacteria	Firmicutes	Bacilli	Bacillales	Planococcaceae	Rummeliibacillus		0.833281
dae091029c5a40f8f5790b5579af2148	0	0	0	16	0	0	14	0	0	0	0	0	0	0	0	0	0	0	0	0	0	Bacteria	Firmicutes	Bacilli	Bacillales	Planococcaceae			0.999926
41b0ef310a3bc13a99a1c8eb60d25e34	0	0	0	0	0	0	4	0	0	0	0	0	0	0	0	0	0	0	0	0	0	Bacteria	Firmicutes	Bacilli	Bacillales	Planococcaceae			0.994666
92d8d2294cbdae1ce8cd243821bf80c0	0	0	0	0	2	0	0	0	0	0	0	0	0	0	0	0	0	0	0	0	0	Bacteria	Firmicutes	Bacilli	Bacillales	Planococcaceae			0.999831
9b4e17e8830ce7c0decddd039fe9999f	0	0	0	0	0	0	0	0	0	6	0	0	0	0	0	0	0	0	0	0	0	Bacteria	Firmicutes	Bacilli	Bacillales	Planococcaceae	Lysinibacillus		0.735492
d5462a212a96219f2255973c6541f11a	0	0	0	0	0	0	0	0	0	0	0	0	0	0	0	0	0	0	14	0	0	Bacteria	Firmicutes	Bacilli	Bacillales	Bacillaceae			0.756348
556364a6cf64f64a7dae2a8faf198f51	0	0	0	0	0	0	0	0	0	0	0	0	0	0	0	0	0	0	3	0	0	Bacteria	Firmicutes	Bacilli	Bacillales	Paenibacillaceae	Paenibacillus		0.98936
75c50e0840b6e06b875e331cf6b5d366	0	0	0	0	0	0	0	0	0	0	0	0	0	0	0	0	0	0	6	0	0	Bacteria	Firmicutes	Bacilli	Bacillales	Paenibacillaceae	Paenibacillus		0.990952
4146151748f4b220ae63e5165df80b11	0	0	0	0	0	0	0	0	0	0	0	0	0	0	0	0	0	0	4	0	0	Bacteria	Firmicutes	Bacilli	Bacillales	Paenibacillaceae	Paenibacillus		0.988862
424a72bac9d564041919eb57748b58cf	0	0	0	0	0	0	0	0	0	0	0	0	3	0	0	0	0	0	0	0	0	Bacteria	Firmicutes	Bacilli	Bacillales	Paenibacillaceae	Paenibacillus		0.969378
f5cd11fc853fac9d8a1dd1dc7655b9c4	0	0	0	0	3	0	0	0	0	0	0	0	0	0	0	0	0	0	0	0	0	Bacteria	Firmicutes	Bacilli	Bacillales	Paenibacillaceae	Paenibacillus		0.711661
704a7674c35dc6005b856abf118cedee	0	0	0	0	0	0	0	0	0	0	0	0	5	0	0	0	0	0	0	0	0	Bacteria	Firmicutes	Bacilli	Bacillales	Paenibacillaceae	Paenibacillus	amylolyticus	0.919518
6a70c5a79df04d275e118c5f6e25d6ca	0	0	0	0	4	0	0	0	7	0	0	14	0	0	0	0	0	0	0	0	0	Bacteria	Firmicutes	Bacilli	Bacillales	Paenibacillaceae	Paenibacillus	amylolyticus	0.932477
ce8ba1e1c9ab4e2725ff14bf80839391	0	0	0	0	0	0	0	0	0	16	0	0	0	0	0	0	0	0	0	0	0	Bacteria	Firmicutes	Bacilli	Bacillales	Paenibacillaceae	Paenibacillus		0.885287
ee580ea349fc6af40155001b2a1137a1	0	0	0	0	5	0	0	0	0	0	0	0	0	0	0	0	0	0	0	0	0	Bacteria	Firmicutes	Bacilli	Bacillales				0.928792
1085a8393e236f8dc499c6a5b7b34e9f	0	0	0	0	0	0	0	0	0	0	0	0	0	3	0	0	0	0	0	0	0	Bacteria	Firmicutes	Bacilli	Bacillales				0.943443
605b164cee51e675bdfadf06b53c8891	0	0	0	0	0	0	0	0	0	0	0	0	0	0	0	0	0	0	0	0	4	Bacteria	Firmicutes	Bacilli	Bacillales	Paenibacillaceae	Paenibacillus	chondroitinus	0.99951
23eef07d5d90130f39dc340aecf401e2	0	0	0	0	5	0	0	0	0	0	0	0	0	0	0	0	0	0	0	0	0	Bacteria	Firmicutes	Bacilli	Bacillales	Paenibacillaceae	Paenibacillus		0.981473
25efa151db49afad4d78a4b3a38dc6bc	0	0	0	0	5	0	0	0	0	0	0	0	0	0	0	0	0	0	0	0	0	Bacteria	Firmicutes	Bacilli	Bacillales	Paenibacillaceae	Paenibacillus		0.87332
00f60d45cff895c317935285148c9051	0	0	0	0	2	0	0	0	0	0	0	0	0	0	0	0	0	0	0	0	0	Bacteria	Firmicutes	Bacilli	Bacillales				0.934465
76a5212c6581408fc63f1a24e0a135bc	0	0	0	4	0	0	0	0	0	0	0	0	0	0	0	0	0	0	0	0	0	Bacteria	Firmicutes	Bacilli	Bacillales	Paenibacillaceae	Paenibacillus		0.953782
e681e2ea63f83d85acef957ec10982a0	0	0	0	0	0	0	0	0	0	0	2	0	0	0	0	0	0	0	0	0	0	Bacteria	Firmicutes	Bacilli	Bacillales	Paenibacillaceae	Paenibacillus	amylolyticus	0.900226
de78777c51419f6d6cfb8b47a8d5e353	0	0	0	0	0	0	0	0	0	0	7	0	0	0	0	0	0	0	0	0	0	Bacteria	Firmicutes	Bacilli	Bacillales				0.966218
8b757ebfc87da95ac6a5d7385e640f6b	0	0	0	0	3	0	0	0	0	0	0	0	0	0	0	0	0	0	0	0	0	Bacteria	Fusobacteria	Fusobacteriia	Fusobacteriales	Fusobacteriaceae	Fusobacterium		0.999376
81e022a969c9a1b3a2abfa3c071c37c6	0	0	0	0	0	0	0	0	0	0	0	0	8	0	0	0	0	0	0	0	0	Bacteria	Fusobacteria	Fusobacteriia	Fusobacteriales	Fusobacteriaceae	Fusobacterium		0.999148
31b89f456cf67321d826c9773bcd3632	0	0	0	0	0	0	0	0	0	4	0	0	0	0	0	0	0	0	0	0	0	Bacteria	Fusobacteria	Fusobacteriia	Fusobacteriales	Fusobacteriaceae	Fusobacterium		0.999416
21708f9a48592ae19f7f0478e8963ef5	0	0	0	0	7	0	0	0	0	8	0	0	0	0	0	5	0	0	8	0	0	Bacteria	Fusobacteria	Fusobacteriia	Fusobacteriales	Fusobacteriaceae	Fusobacterium		0.999624
b6afdcef35456a7636680dec9c9bd842	0	0	0	0	0	0	0	0	0	0	0	0	0	0	0	0	0	0	10	0	0	Bacteria	Fusobacteria	Fusobacteriia	Fusobacteriales	Leptotrichiaceae	Leptotrichia		0.997991
605822b9b511a0e93595c4ea62576555	0	0	0	0	0	0	0	0	0	0	0	0	4	0	0	0	0	0	0	0	0	Bacteria	Fusobacteria	Fusobacteriia	Fusobacteriales	Leptotrichiaceae			0.964497
fc5ddd9c8f9e031572fd01985c8ab65b	0	0	0	0	0	0	0	0	0	3	0	0	0	0	0	0	0	0	0	0	0	Bacteria	Fusobacteria	Fusobacteriia	Fusobacteriales	Leptotrichiaceae			0.96678
102e9c32426d84754eba39df16409003	0	0	0	0	0	0	0	3	0	0	0	0	0	0	0	0	0	0	0	0	0	Bacteria	Proteobacteria	Alphaproteobacteria	Rickettsiales	Rickettsiaceae			0.825326
c158c9f77dd9450151cfd17a3c1926cf	0	0	0	0	2	0	0	0	0	0	0	0	0	0	0	0	0	0	0	0	0	Bacteria	Proteobacteria	Alphaproteobacteria	Rickettsiales	Rickettsiaceae	Rickettsia		0.988846
3bc1ba233da0fdb93a7fd41ca8e58d0e	0	0	0	0	0	0	0	0	19	0	0	0	0	0	0	0	0	0	0	0	0	Bacteria	Proteobacteria	Alphaproteobacteria	Rickettsiales	Rickettsiaceae	Rickettsia		0.819405
a34262b5442f2c42fddc597e497c3509	0	0	0	0	0	0	0	0	0	6	0	0	0	0	0	0	0	0	0	0	0	Bacteria	Proteobacteria						0.808754
1decc717e3b3cf77a54d2854e49865e5	0	0	0	0	0	0	0	0	0	0	0	0	0	0	0	0	0	0	0	2	0	Bacteria	Proteobacteria	Gammaproteobacteria	Enterobacteriales	Enterobacteriaceae			0.996374
0166fccaaf64d48f9131f24ef2f77106	0	0	0	0	0	0	0	0	0	2	0	0	0	0	0	0	0	0	0	0	0	Bacteria	Actinobacteria	Actinobacteria	Actinomycetales				0.901174
9852d2c385d456bf035fbc0c53139932	0	0	0	4	0	0	0	0	0	0	0	0	0	0	0	0	0	0	0	0	0	Bacteria	Actinobacteria	Thermoleophilia	Solirubrobacterales	Conexibacteraceae			0.744047
352669ce10610c8de2c87f62a84b1326	6	0	0	0	0	0	0	0	0	0	0	0	0	0	0	0	0	0	0	0	0	Bacteria							0.999584
7280ae0fa16a9662476e37e55eca6e87	0	0	0	0	0	0	0	0	0	0	4	0	0	0	0	0	0	0	0	0	0	Bacteria	Actinobacteria	Actinobacteria	Actinomycetales				0.982815
8fa2100efbeee83383cbb1b8886225c5	0	0	0	0	0	0	0	0	0	0	0	0	0	0	0	0	0	2	0	0	0	Bacteria	Proteobacteria						0.722195
c7e69f12260a3853527b40a0ec93cd40	0	0	0	0	0	0	0	7	0	0	0	0	0	0	0	0	0	0	0	0	0	Bacteria	Firmicutes	Bacilli	Lactobacillales	Aerococcaceae	Alloiococcus	otitis	0.998901
087fef0dd81f0d5841f3f927f4241a60	0	0	0	0	0	0	0	0	0	0	0	0	0	0	0	0	0	0	0	7	0	Bacteria	Firmicutes	Bacilli	Lactobacillales	Aerococcaceae	Alloiococcus		0.994407
41210ed8200c3f3146a0bfe0d018e5f0	0	0	0	0	0	0	0	0	0	0	10	0	0	0	0	0	0	0	0	0	0	Bacteria	Firmicutes	Bacilli	Lactobacillales	Aerococcaceae			0.966938
e9b98c141912d8844a93779085823243	0	0	0	0	0	0	0	0	0	0	0	0	0	5	0	0	0	0	0	0	0	Bacteria	Firmicutes	Bacilli	Lactobacillales	Aerococcaceae			0.985954
e6871ae5efae902182e2b236c36ecfc9	0	0	0	0	0	0	0	0	4	0	0	0	0	0	0	0	0	0	0	0	0	Bacteria	Firmicutes	Bacilli	Lactobacillales	Aerococcaceae			0.984185
e2e867ad72c9b5e089b40129fea910fa	0	0	0	0	0	0	0	0	0	8	0	0	0	0	0	0	0	0	0	0	0	Bacteria	Firmicutes	Bacilli	Lactobacillales	Aerococcaceae			0.996027
975e9fc966b30bc202a687a2b72c7feb	0	0	0	0	0	0	0	0	0	0	0	0	0	0	0	0	0	0	0	2	0	Bacteria	Firmicutes	Bacilli	Lactobacillales	Aerococcaceae	Aerococcus		0.999068
67cde84f67eb949d0919d42c6c469bc7	0	0	0	0	12	0	0	0	0	0	0	0	0	4	0	0	0	0	0	6	0	Bacteria	Firmicutes	Bacilli	Lactobacillales	Aerococcaceae	Aerococcus		0.999957
a061a543c0342db507546976f29214ad	0	0	0	0	0	0	0	0	0	0	2	0	0	0	0	0	0	0	0	0	0	Bacteria	Firmicutes	Bacilli	Lactobacillales	Aerococcaceae	Alloiococcus		0.999804
fe7412f36e8f02c7eddfbf25ec935088	0	4	0	0	0	0	0	0	0	53	0	0	0	0	0	0	0	0	4	2	0	Bacteria	Firmicutes	Bacilli	Lactobacillales	Aerococcaceae	Alloiococcus		0.999742
ed5b55960662ec221ec1d5efbbf027d0	0	0	0	0	0	0	0	0	0	0	3	0	0	0	0	0	0	0	0	0	0	Bacteria	Firmicutes	Bacilli	Lactobacillales	Aerococcaceae	Alloiococcus		0.999594
92a2c571dfd27ade39fbcbe0c4a7e56d	0	0	0	0	0	0	0	0	0	6	0	0	0	0	0	0	0	0	0	0	0	Bacteria	Firmicutes	Bacilli	Lactobacillales	Aerococcaceae	Alloiococcus		0.999776
d5bfa4dacf6a62ec38c99cfcf5e97ca9	0	0	0	0	0	0	2	0	0	0	0	0	0	0	0	0	0	0	0	0	0	Bacteria	Proteobacteria	Betaproteobacteria	Burkholderiales	Alcaligenaceae			0.872129
4bb335eb7090cab70abfdb798bbfe0ec	0	0	0	0	0	0	0	0	0	0	0	0	0	0	0	0	4	0	0	0	0	Bacteria	Proteobacteria	Gammaproteobacteria					0.963552
f5885d0831121f42d94d40131416f1f3	0	0	0	0	0	0	0	0	0	0	0	0	0	0	0	0	0	0	0	0	7	Bacteria	Proteobacteria	Alphaproteobacteria	Rickettsiales				0.963751
68d5c86e3a4504efd7af8ab865836318	0	0	0	0	0	0	0	0	6	0	0	0	0	0	0	0	0	0	0	0	6	Bacteria	Proteobacteria	Alphaproteobacteria	Rickettsiales	mitochondria			0.999998
c1d83acdef3144f689a1ec25ddddf481	0	0	0	0	0	0	0	0	14	0	0	0	0	0	0	0	0	0	0	0	0	Bacteria	Proteobacteria	Alphaproteobacteria	Rickettsiales	mitochondria			0.97951
5073fc692c42b2f4acb6c21c96ae64e6	0	0	0	0	0	0	0	0	0	11	0	0	0	0	0	0	0	0	0	0	0	Bacteria	Proteobacteria	Gammaproteobacteria					0.9992
9370a01844e571d40af388f2cf1c5ce6	0	0	0	0	0	0	0	0	0	0	0	0	0	4	0	0	0	0	0	0	0	Bacteria	Proteobacteria	Gammaproteobacteria					0.99966
d2c21131a89ebd09312df28e940222f7	0	0	0	0	0	0	0	0	0	0	0	0	0	0	3	0	0	0	0	0	0	Bacteria	Proteobacteria	Gammaproteobacteria	Pseudomonadales	Pseudomonadaceae	Pseudomonas		0.860363
2a419b5aea1e2febe61c7fea80418968	0	0	0	0	11	0	0	0	0	0	0	0	0	0	0	0	0	0	0	0	0	Bacteria	Proteobacteria	Gammaproteobacteria	Pseudomonadales	Moraxellaceae	Enhydrobacter		0.997208
9c9ef661db64bc5670076ea006c4111b	0	2	0	0	0	0	0	0	0	0	0	0	0	0	0	0	0	0	0	0	0	Bacteria	Proteobacteria	Gammaproteobacteria					0.901341
25c34f12ef978416bc66a8f0911f8157	0	0	0	5	0	0	0	0	0	0	0	0	0	0	0	0	0	0	0	0	0	Bacteria	Proteobacteria	Gammaproteobacteria	Enterobacteriales	Enterobacteriaceae			0.973633
e0a52cb210168511c220341b25b8bdbd	0	2	0	0	0	0	0	0	0	0	0	0	0	0	0	0	0	0	0	0	0	Bacteria	Proteobacteria	Alphaproteobacteria	Rhizobiales	Bradyrhizobiaceae	Bosea	genosp.	0.777191
a7cbbda2895e874f1c881da3114dad68	0	0	0	0	0	0	5	0	0	0	0	0	0	0	0	0	0	0	0	0	0	Bacteria	Proteobacteria	Gammaproteobacteria	Xanthomonadales	Xanthomonadaceae			0.94523
cd3fc099f3e08858267807567ad5b01b	0	0	0	0	0	0	0	0	0	0	0	0	0	3	0	0	0	0	0	0	0	Bacteria							0.999994
284954d70181110196162963ff6c2a30	0	0	0	0	0	0	0	0	0	2	0	0	0	0	0	0	0	0	0	0	0	Bacteria	Firmicutes	Bacilli					0.70236
fd78c0cc97a7ec6e91a6e398a914ef28	0	0	0	0	0	0	0	0	0	0	0	0	0	7	0	0	0	0	0	0	0	Bacteria	Proteobacteria	Alphaproteobacteria	Rickettsiales				0.733357
1b15a1afa0857cbc81c6abdd9bafdf49	0	0	0	0	0	0	2	0	0	0	0	0	0	0	0	0	0	0	0	0	0	Bacteria	Proteobacteria	Gammaproteobacteria	Enterobacteriales	Enterobacteriaceae			0.994896
4f5be853a027e5062a116c5309270d47	0	0	0	0	0	0	0	0	0	0	0	0	0	0	0	0	0	4	0	0	0	Bacteria	Proteobacteria	Gammaproteobacteria	Enterobacteriales	Enterobacteriaceae			0.980402
f49ea196e3480927f8b0afa57e4445b5	0	0	0	0	28	0	0	0	0	0	0	0	0	0	4	0	0	0	0	0	0	Bacteria	Proteobacteria	Gammaproteobacteria	Enterobacteriales	Enterobacteriaceae			0.992564
91b73a9b359219ad241f92b7db62e1f3	0	0	0	0	0	0	0	0	0	0	0	0	0	10	0	0	0	0	0	0	0	Bacteria	Proteobacteria	Gammaproteobacteria	Enterobacteriales	Enterobacteriaceae			0.992084
c5abb0128d8192d3a683cbbb7ddadc29	0	0	0	0	415	0	0	0	0	0	0	0	0	0	0	0	0	0	0	0	0	Bacteria	Proteobacteria	Gammaproteobacteria	Enterobacteriales	Enterobacteriaceae			0.977362
cc3c5a1d016b5f565a4c0ffa0b4d94cb	0	0	0	0	0	0	0	0	0	0	0	0	0	0	173	0	0	0	0	0	0	Bacteria	Proteobacteria	Gammaproteobacteria	Enterobacteriales	Enterobacteriaceae	Gluconacetobacter		0.705034
e42831fac5d62030ab0516ae4db2c62b	0	0	0	0	0	0	0	0	0	5	0	0	0	0	0	0	0	0	0	0	0	Bacteria	Proteobacteria	Gammaproteobacteria	Enterobacteriales	Enterobacteriaceae			0.736485
82b5a5b7f6a71baaf4e986d2a1d883ef	0	0	0	0	0	0	0	0	0	0	0	0	0	0	0	0	0	0	0	4	0	Bacteria	Proteobacteria	Gammaproteobacteria	Enterobacteriales	Enterobacteriaceae			0.999389
490bafea280cd6be5a198537821c7a15	0	0	0	0	0	0	0	27	0	0	0	0	0	0	0	0	0	0	0	0	0	Bacteria	Proteobacteria	Gammaproteobacteria	Enterobacteriales	Enterobacteriaceae			0.999606
48e5ca32240a12b7934a7fcee68376cb	0	0	0	0	0	0	0	0	0	0	0	0	0	0	81	0	0	0	0	0	0	Bacteria	Proteobacteria	Gammaproteobacteria	Enterobacteriales	Enterobacteriaceae			0.999417
e4af9efccf2873a2a16732a0a7011413	0	0	0	0	0	0	0	0	0	0	0	0	0	0	0	0	0	0	4	0	0	Bacteria	Proteobacteria	Gammaproteobacteria	Enterobacteriales	Enterobacteriaceae			0.994071
587c486b5a1c6f74805204327b925838	0	0	0	0	0	0	0	0	0	0	19	0	0	0	0	0	0	0	0	0	0	Bacteria	Proteobacteria	Gammaproteobacteria	Enterobacteriales	Enterobacteriaceae			0.998958
62d492efc804b7f173b5286cffca8603	0	0	0	10	0	0	0	24	0	0	106	26	0	0	0	0	0	0	0	14	0	Bacteria	Proteobacteria	Gammaproteobacteria	Enterobacteriales	Enterobacteriaceae			0.999873
d8ea3a6e0af15ea10c87dc1ffa2411a6	0	0	0	0	0	0	0	0	0	9	0	0	0	0	0	0	0	0	0	0	0	Bacteria	Proteobacteria	Gammaproteobacteria	Enterobacteriales	Enterobacteriaceae			0.999768
a7c8fc04c15087247c9d23149b5eb675	0	0	0	0	0	0	0	0	0	0	0	0	0	0	0	0	0	0	6	0	0	Bacteria	Proteobacteria	Gammaproteobacteria	Enterobacteriales	Enterobacteriaceae			0.999829
67bb3312d9b359845ecc29c1081f1566	20	0	0	12	0	0	9	62	37	22	109	64	17	20	0	26	0	8	76	5	0	Bacteria	Proteobacteria	Gammaproteobacteria	Enterobacteriales	Enterobacteriaceae			0.999892
c0cbcf76c4b797f96d959197f2aecf2d	0	0	0	0	0	0	0	0	0	0	5	0	0	0	0	0	0	0	0	0	0	Bacteria	Proteobacteria	Gammaproteobacteria	Enterobacteriales	Enterobacteriaceae			0.999866
dbe87e8997a7b86a27093b2520174b67	0	0	0	0	0	0	4	0	0	0	0	0	0	0	0	0	0	0	0	0	0	Bacteria	Proteobacteria	Gammaproteobacteria	Enterobacteriales	Enterobacteriaceae			0.99992
5e11e46ee4ddb97adce4611f0990657b	0	0	0	0	4	0	0	0	0	0	0	0	0	0	0	0	0	0	0	0	0	Bacteria	Proteobacteria	Gammaproteobacteria	Enterobacteriales	Enterobacteriaceae			0.99993
ccf2a52068ad254b7378aa4f1c16fae6	0	0	0	0	0	0	0	0	0	0	0	0	0	0	0	0	0	0	0	44	0	Bacteria	Proteobacteria	Gammaproteobacteria	Enterobacteriales	Enterobacteriaceae			0.999836
ca822078eb5b3341ee3964bf60045062	0	0	0	0	25	0	0	0	0	0	0	0	0	0	0	0	0	0	0	0	0	Bacteria	Proteobacteria	Gammaproteobacteria	Enterobacteriales	Enterobacteriaceae			0.999495
c60e086b809889c4f2eaa3a583a1f2e1	0	0	0	0	0	0	0	0	0	0	0	0	17	0	0	0	0	0	0	0	0	Bacteria	Proteobacteria	Gammaproteobacteria	Enterobacteriales	Enterobacteriaceae			0.998631
fa54ad4906ee4f41867b4cedbfe6eb27	0	0	0	0	17	0	0	0	0	0	0	0	0	0	0	0	0	0	0	0	0	Bacteria	Proteobacteria	Gammaproteobacteria	Enterobacteriales	Enterobacteriaceae			0.999083
5286d29bc48e1a507bad5b103fb389b1	0	0	0	0	92	0	0	0	0	12	0	0	0	0	0	0	0	0	0	0	0	Bacteria	Proteobacteria	Gammaproteobacteria	Enterobacteriales	Enterobacteriaceae			0.997093
10b91cbca5d70187e47145c3d03f5c7d	0	0	0	0	0	0	0	0	0	0	0	0	11	0	0	0	0	0	0	0	0	Bacteria	Proteobacteria	Gammaproteobacteria	Enterobacteriales	Enterobacteriaceae			0.990593
2be362843c8136e8c523d359f294a34e	0	0	0	12	0	0	0	0	0	0	0	0	0	0	0	0	0	0	0	0	0	Bacteria	Proteobacteria	Gammaproteobacteria	Enterobacteriales	Enterobacteriaceae			0.999768
8b44396641b5cd1ba11e188c9e1de886	21	75	48	48	5065	32	1031	1355	699	3448	1531	62	1030	1276	2160	224	341	64	1256	637	242	Bacteria	Proteobacteria	Gammaproteobacteria	Enterobacteriales	Enterobacteriaceae			0.983589
4be1c6d953e96cc2abd5393ffafbcae7	0	0	0	0	0	0	0	0	0	0	0	0	0	6	0	0	0	0	0	0	0	Bacteria	Proteobacteria	Gammaproteobacteria	Enterobacteriales	Enterobacteriaceae			0.974149
979730f72024ec54bb8cbf9d9a45d6a9	0	0	0	0	2	0	0	0	0	0	0	0	0	0	0	0	0	0	0	0	0	Bacteria	Proteobacteria	Gammaproteobacteria	Enterobacteriales	Enterobacteriaceae			0.995154
71b5e015debe4f5149f81749060cffe8	0	0	0	0	6	0	0	0	0	0	0	0	0	0	0	0	0	0	0	0	0	Bacteria	Proteobacteria	Gammaproteobacteria	Enterobacteriales	Enterobacteriaceae			0.999333
051190be44345bdd0b744a0e0d8df9bd	0	0	0	0	5	0	0	0	0	0	0	0	0	0	0	0	0	0	0	0	0	Bacteria	Proteobacteria	Gammaproteobacteria	Enterobacteriales	Enterobacteriaceae			0.997149
e945f16245b454681bfa1942d728d6dc	0	0	0	0	0	0	2	0	0	0	0	0	0	0	0	0	0	0	0	0	0	Bacteria	Proteobacteria	Gammaproteobacteria	Enterobacteriales	Enterobacteriaceae			0.853037
132cac04025c719395e252cd543efc5e	0	0	0	0	0	0	0	0	0	0	5	0	0	0	0	0	0	0	0	0	0	Bacteria	Proteobacteria	Gammaproteobacteria	Enterobacteriales	Enterobacteriaceae			0.726449
72d6ceef4b40ed5ae3570d534ad53cf5	0	0	0	0	0	0	0	0	0	0	0	0	0	0	0	0	0	0	5	0	0	Bacteria	Proteobacteria	Gammaproteobacteria	Enterobacteriales	Enterobacteriaceae			0.998675
54971cec841028c954910872a5905bca	0	0	0	0	0	0	0	0	0	0	2	0	0	0	0	0	0	0	0	0	0	Bacteria	Proteobacteria	Gammaproteobacteria	Enterobacteriales	Enterobacteriaceae			0.997163
ad1f75e1853891a911396b455232d7ad	0	0	0	0	76	0	0	0	0	3	0	0	0	6	0	0	0	0	0	0	0	Bacteria	Proteobacteria	Gammaproteobacteria	Enterobacteriales	Enterobacteriaceae			0.80456
11c1842330e4f4a1978ffedaeeb1e6c2	0	0	0	9	0	0	0	0	0	0	0	0	0	0	0	0	0	0	0	0	0	Bacteria	Proteobacteria	Gammaproteobacteria	Enterobacteriales	Enterobacteriaceae			0.936703
f4e322d51aa31deab246ce7d3da49775	0	0	0	1	13	5	2	6	12	25	9	6	12	17	0	0	0	0	15	8	0	Bacteria	Proteobacteria	Gammaproteobacteria	Enterobacteriales	Enterobacteriaceae			0.919391
14907d37d26a9cd29869b77714816c8d	0	0	0	0	10	0	12	1	0	3	0	0	0	3	0	0	0	0	0	0	0	Bacteria	Proteobacteria	Gammaproteobacteria	Enterobacteriales	Enterobacteriaceae			0.943398
9a6097729b1a78632368c682e49aa0e7	0	0	0	0	19	0	0	93	0	26	0	0	0	0	1341	0	0	0	0	0	0	Bacteria	Proteobacteria	Gammaproteobacteria	Enterobacteriales	Enterobacteriaceae			0.999856
c918208fb3909d8ed70d465caca44baf	0	0	0	0	12	0	7	0	0	0	0	0	0	0	0	0	0	0	0	0	0	Bacteria	Proteobacteria	Gammaproteobacteria	Enterobacteriales	Enterobacteriaceae			0.999834
336d2cd1dcda123cc2823abcae996847	0	0	0	0	0	0	0	0	0	0	0	0	0	2	0	0	0	0	0	0	0	Bacteria	Proteobacteria	Gammaproteobacteria					0.734941
1ff8dfe8e5f331a8f67b0440ad67ea55	0	0	0	0	2	0	0	0	0	0	0	0	0	0	0	0	0	0	0	0	0	Bacteria	Proteobacteria	Gammaproteobacteria	Pasteurellales	Pasteurellaceae			0.955143
eb4fe51ad9851d1e9872398790ebe95d	0	0	0	0	8	0	0	0	0	0	0	0	0	0	0	0	0	0	0	0	0	Bacteria	Proteobacteria	Gammaproteobacteria	Enterobacteriales	Enterobacteriaceae			0.801308
8df2d8d6c1326f92be3ec55eabb87e70	0	0	0	1	0	0	0	17	0	0	9	1	0	0	0	0	0	0	0	1	0	Bacteria	Proteobacteria	Gammaproteobacteria	Enterobacteriales	Enterobacteriaceae			0.850089
1eb15203271b80be3e2d0f454320740d	0	2	0	0	0	0	0	0	0	0	0	0	0	0	0	0	0	0	0	0	0	Bacteria	Proteobacteria	Gammaproteobacteria	Enterobacteriales	Enterobacteriaceae	Serratia	marcescens	0.77786
3942106dd65a1c68d17eec95aa1588a0	0	0	0	0	0	0	0	0	0	0	0	0	0	0	0	0	0	0	0	2	0	Bacteria	Proteobacteria	Alphaproteobacteria	Rickettsiales	Rickettsiaceae	Wolbachia		0.755209
e530bea4d612f6975375cfb3c2d85cc5	0	0	0	0	4	0	0	0	0	0	0	0	0	0	0	0	0	0	0	0	0	Bacteria	Proteobacteria	Gammaproteobacteria					0.990084
081c731fc9568001600480912dabd6b9	0	0	0	0	0	0	0	0	0	5	0	0	0	0	0	0	0	0	0	0	0	Bacteria	Proteobacteria	Gammaproteobacteria	Alteromonadales	[Chromatiaceae]	Rheinheimera		0.941361
72b1f5c7dcbcf74a3e83bb075589bcf1	0	0	0	0	0	0	0	0	0	0	0	0	1	1	2	2	0	0	5	0	0	Bacteria	Proteobacteria	Gammaproteobacteria	Pseudomonadales	Pseudomonadaceae	Pseudomonas		0.891808
d099814519f1fab97a897377265c343b	0	0	0	0	2	0	0	0	0	0	0	0	0	0	0	0	0	0	0	0	0	Bacteria	Proteobacteria	Gammaproteobacteria	Pseudomonadales	Pseudomonadaceae	Pseudomonas	viridiflava	0.708893
7f75d9034f6f9424adfbbe523633b268	0	0	0	0	0	0	0	0	0	0	0	0	0	2	0	0	0	0	0	0	0	Bacteria	Proteobacteria						0.97356
ca2423a9c13c6e9b06755f73aa7649c2	0	0	0	0	0	0	124	0	0	0	0	0	0	10	0	0	0	0	0	0	0	Bacteria	Proteobacteria	Alphaproteobacteria	Rickettsiales	Rickettsiaceae	Rickettsia		0.739346
0ae715ea4e2fcfc4bf7c2d697343b77d	0	0	0	0	24	0	0	0	0	0	0	0	0	0	0	0	0	0	0	0	0	Bacteria	Proteobacteria	Alphaproteobacteria	Rickettsiales	Rickettsiaceae	Rickettsia		0.864864
018404d1c4b6fbceaf347ee6734c2bca	0	0	0	0	0	0	41	2	0	0	0	0	0	0	0	0	0	0	0	0	0	Bacteria	Proteobacteria	Gammaproteobacteria					0.711133
b64bf61027f7d60f4b1ae13b050d0eee	0	0	0	0	0	0	0	0	0	14	0	0	0	0	0	0	0	0	0	0	0	Bacteria	Proteobacteria	Gammaproteobacteria	Pseudomonadales	Moraxellaceae	Acinetobacter	lwoffii	0.997386
a614f0167449b4834b00d79773789c85	0	0	0	0	0	0	0	0	0	0	0	0	0	0	0	0	0	5	0	0	0	Bacteria	Proteobacteria	Gammaproteobacteria	Pseudomonadales	Moraxellaceae	Acinetobacter	lwoffii	0.989593
f23025a4812ab2b85571047383bb2c24	0	0	0	0	0	0	0	0	0	0	0	0	0	0	0	0	0	0	2	0	0	Bacteria	Proteobacteria	Gammaproteobacteria					0.942124
e998d6f0db2ee9bdb44eada1c8e366fe	0	0	0	0	0	0	0	0	0	0	3	0	0	0	0	0	0	0	0	0	0	Bacteria	Proteobacteria						0.991237
dcaab8d21f32dca6a572c25351ce337d	0	0	0	0	0	0	2	0	0	0	0	0	0	0	0	0	0	0	0	0	0	Bacteria	Proteobacteria	Gammaproteobacteria	Pseudomonadales	Moraxellaceae	Moraxella		0.997532
29af9c601c3614e69c9239d2630bab5b	0	0	0	0	7	0	0	0	0	0	0	0	0	0	0	0	0	0	0	0	0	Bacteria	Proteobacteria	Gammaproteobacteria					0.880562
68d5c155fad7a694a5e4469ae52cab86	0	0	0	0	0	0	0	0	0	12	0	0	0	0	0	0	0	0	0	0	0	Bacteria	Proteobacteria	Alphaproteobacteria	Rickettsiales	Rickettsiaceae	Rickettsia		0.859769
671db5d128f7fe2bd2acc62cc677d72d	0	0	0	0	0	0	61	0	0	0	0	0	0	0	0	0	0	0	0	0	0	Bacteria	Proteobacteria	Alphaproteobacteria	Rickettsiales	Rickettsiaceae	Rickettsia		0.867683
99f404f3a337660d5552c5886017a963	0	0	0	0	0	0	77	0	0	0	0	0	0	0	0	0	0	0	4	0	0	Bacteria	Proteobacteria	Alphaproteobacteria	Rickettsiales	Rickettsiaceae	Rickettsia		0.854562
c87703b8ce593732cd3c0badf2d769f4	0	0	0	0	0	0	0	0	0	0	0	0	0	8	0	0	0	0	0	0	0	Bacteria	Proteobacteria	Gammaproteobacteria					0.847485
900711dc0e9aafe68d4afbe97368cb18	0	0	0	0	0	0	13	0	0	0	0	0	0	0	0	0	0	0	0	0	0	Bacteria	Proteobacteria	Gammaproteobacteria					0.704181
a5bf8dec92109d889d102df12e1ab5d2	0	3	0	0	0	0	0	0	0	0	0	0	0	0	0	0	0	0	0	0	0	Bacteria	Proteobacteria						0.969997
18f6f362c137a97bab08e6f1c7b7e625	3	0	0	0	0	0	0	0	0	0	0	0	0	0	0	0	0	0	0	0	0	Bacteria	Proteobacteria	Alphaproteobacteria					0.884497
51aef19e2de59b3cbccc5b85b5d1af35	0	0	0	0	22	0	0	0	0	0	0	0	0	0	0	0	0	0	0	0	0	Bacteria	Proteobacteria	Alphaproteobacteria	Rickettsiales	Rickettsiaceae	Wolbachia		0.927859
7e783072816f65f2799b811dd77d53af	0	0	0	0	0	0	5	0	0	0	0	0	0	0	0	0	0	0	0	0	0	Bacteria	Proteobacteria	Gammaproteobacteria	Pseudomonadales	Moraxellaceae	Enhydrobacter		0.994682
21536ab233dfb80d56804bce5af1571d	0	11	0	0	0	0	0	0	0	0	0	0	0	13	0	0	0	0	0	0	0	Bacteria	Proteobacteria	Gammaproteobacteria	Pseudomonadales	Moraxellaceae	Enhydrobacter		0.997946
e43b8328b8d6e4a1563b85b4de93776c	0	0	0	0	3	0	0	0	0	0	0	0	0	0	0	0	0	0	0	0	0	Bacteria	Proteobacteria	Gammaproteobacteria	Pseudomonadales	Moraxellaceae	Enhydrobacter		0.999933
ddc260e5934d128484df40c53fb8689e	0	0	0	0	0	0	0	2	0	0	0	0	0	0	0	0	0	0	0	0	0	Bacteria	Proteobacteria	Alphaproteobacteria	Rhizobiales	Bradyrhizobiaceae			0.972185
c92609b5cafeec4f1183cd24a5368b54	0	0	0	0	0	0	0	0	0	33	0	0	20	0	0	0	0	0	0	11	0	Bacteria	Proteobacteria	Alphaproteobacteria	Rickettsiales	Rickettsiaceae	Rickettsia		0.848673
7175cbeb3397f383da377800c77460a4	0	0	0	0	0	0	0	0	0	0	0	0	0	0	0	0	0	5	0	0	0	Bacteria	Proteobacteria						0.916778
60fb9dfbd26a2280295c581cecd72f13	0	0	0	0	0	0	0	0	0	0	3	0	0	0	0	0	0	0	0	0	0	Bacteria	Proteobacteria						0.922151
333e4d5af57254472696786c3cb7ed7d	0	0	0	0	0	0	0	0	0	0	0	0	6	0	0	0	0	0	0	0	0	Bacteria	Proteobacteria	Gammaproteobacteria					0.712517
c6e9f5887f4dd4ca955b68f666043d25	0	0	0	0	0	0	0	0	14	9	0	0	0	21	0	0	0	0	0	0	13	Bacteria	Proteobacteria	Alphaproteobacteria					0.844086
48e41994813850d970defa666fd3ab1b	0	0	0	0	27	0	20	0	0	9	0	0	0	0	0	0	0	0	0	11	0	Bacteria	Proteobacteria	Alphaproteobacteria	Rickettsiales	Rickettsiaceae	Rickettsia		0.993255
92e24fea5ad9d794609d1e1d4fc34d99	0	0	0	0	0	0	0	3	0	0	0	0	0	0	0	0	0	0	0	0	0	Bacteria	Proteobacteria	Alphaproteobacteria	Rickettsiales	Rickettsiaceae	Rickettsia		0.999961
679af90ed7b921aabc52f6be6a6ecc78	0	0	0	0	7	0	0	0	0	0	0	0	0	0	0	0	0	0	0	0	0	Bacteria	Proteobacteria	Gammaproteobacteria	Pseudomonadales	Moraxellaceae	Psychrobacter	pulmonis	0.989015
b3eb94deefe47d1c8290b89f1414283d	0	0	0	0	0	0	0	0	0	5	0	0	0	0	0	0	0	0	0	0	0	Bacteria	Proteobacteria	Gammaproteobacteria	Pseudomonadales	Moraxellaceae	Psychrobacter		0.98962
c5a4c81d277c7f206a22c1a9767e8392	0	0	0	0	6	0	0	0	0	0	0	0	0	0	0	0	0	0	0	0	0	Bacteria	Proteobacteria	Gammaproteobacteria	Pseudomonadales	Moraxellaceae	Psychrobacter		0.999984
54bb0aaf627e031ae3b7956b68bb0459	0	0	0	0	0	0	0	0	0	73	5	0	0	0	0	0	0	0	0	0	0	Bacteria	Proteobacteria	Gammaproteobacteria	Pseudomonadales	Moraxellaceae	Moraxella		0.907022
3bd58361e5419fc7bc96939af2912214	8	0	0	0	0	0	0	0	0	0	0	0	0	0	0	0	0	0	0	0	0	Bacteria	Proteobacteria	Gammaproteobacteria	Pseudomonadales	Moraxellaceae	Moraxella		0.999992
3736a070c2a2861a9ce41e4ffc4ad1bd	0	0	0	0	0	0	3	0	0	0	0	0	0	0	0	0	0	0	0	0	0	Bacteria	Proteobacteria	Gammaproteobacteria	Pseudomonadales	Moraxellaceae	Moraxella		0.999989
dd47cecceba0042594fd9cb1bacacbfd	0	0	0	0	0	0	0	0	0	0	0	0	0	0	0	0	0	0	0	2	0	Bacteria	Proteobacteria	Gammaproteobacteria	Pseudomonadales	Moraxellaceae	Moraxella		0.999749
c82d4e2dbae1d4ea47182cf6c67d02f5	0	0	0	0	0	0	0	0	0	0	0	0	0	4	0	0	0	0	0	0	0	Bacteria	Proteobacteria	Gammaproteobacteria	Pseudomonadales	Moraxellaceae	Moraxella		0.999652
cff92b9902fdbbeec9aa63e989a4c3fa	0	0	0	0	14	0	0	0	0	161	18	0	0	3	0	0	0	0	0	11	0	Bacteria	Proteobacteria	Gammaproteobacteria	Pseudomonadales	Moraxellaceae	Moraxella		0.999993
b7605d0d693cada5e97a43a9eead05e0	0	0	0	0	20	0	0	0	0	0	0	0	0	0	0	0	0	0	0	0	0	Bacteria	Proteobacteria	Gammaproteobacteria	Pseudomonadales	Moraxellaceae	Moraxella		0.999988
31563e1f59d4141465766419c3b70493	0	0	0	0	0	0	0	0	0	0	0	2	0	0	0	0	0	0	0	0	0	Bacteria	Proteobacteria	Gammaproteobacteria	Pseudomonadales				0.775765
be5c337fe0a6c51ad0e4a622803e0ca4	0	0	0	0	0	0	0	0	0	0	0	0	0	0	0	3	0	0	0	0	0	Bacteria	Proteobacteria	Gammaproteobacteria	Pseudomonadales	Pseudomonadaceae	Pseudomonas		0.903256
06d0c6e9415ba5506d8922ab7410a6b7	0	0	0	0	57	0	0	0	0	0	0	0	0	0	0	0	0	0	0	0	0	Bacteria	Proteobacteria	Gammaproteobacteria	Oceanospirillales	Oceanospirillaceae	Marinomonas	primoryensis	0.889786
622ebd7851b4c43c086668dcc4937857	0	0	0	0	0	0	0	0	0	0	0	0	0	0	3	0	0	0	0	0	0	Bacteria	Proteobacteria	Gammaproteobacteria	Pseudomonadales	Pseudomonadaceae	Pseudomonas	viridiflava	0.763064
f1217d5cb9532a18b2f733abc879932c	0	0	0	0	0	0	0	0	0	0	0	0	0	14	0	0	0	0	0	0	0	Bacteria	Proteobacteria	Gammaproteobacteria	Pseudomonadales	Pseudomonadaceae	Pseudomonas	viridiflava	0.938875
a34d3dfe64a90028d589b01be9b1745e	0	0	0	0	0	0	0	0	0	0	0	0	0	0	0	0	0	0	0	13	0	Bacteria	Proteobacteria	Gammaproteobacteria	Pseudomonadales	Pseudomonadaceae	Pseudomonas	viridiflava	0.998636
f76c443c0bbbddd43465e72eccb0f73c	0	0	0	0	0	0	0	0	9	0	0	0	0	0	0	0	0	0	0	0	0	Bacteria	Proteobacteria	Gammaproteobacteria	Pseudomonadales	Pseudomonadaceae	Pseudomonas	viridiflava	0.997236
2ebe7c6fc35ff1a02fb86dba6728e7d9	0	0	0	0	0	0	0	0	0	0	0	0	0	0	0	0	0	0	0	10	0	Bacteria	Proteobacteria	Gammaproteobacteria	Pseudomonadales	Pseudomonadaceae	Pseudomonas	viridiflava	0.999452
c30c8d3026fc1ee61b2e1be134bdac9a	0	0	0	0	0	0	0	4	0	0	0	0	0	0	0	0	0	0	0	0	0	Bacteria	Proteobacteria	Gammaproteobacteria	Pseudomonadales	Pseudomonadaceae	Pseudomonas	viridiflava	0.999356
d25de8d823fa05a480e99efcb9470f06	0	0	0	0	2	0	0	0	0	0	0	0	0	14	0	0	0	0	0	0	0	Bacteria	Proteobacteria	Gammaproteobacteria	Pseudomonadales	Pseudomonadaceae	Pseudomonas	viridiflava	0.993621
4504f84768241a611e97ee69bd0d8736	0	0	0	0	0	0	0	0	0	30	0	0	0	0	0	0	0	0	0	0	0	Bacteria	Proteobacteria	Gammaproteobacteria	Pseudomonadales	Pseudomonadaceae	Pseudomonas	viridiflava	0.93504
7ba469b9383f2bb3b2e295d5eef2e250	0	0	0	0	0	0	0	0	0	0	0	0	0	0	0	2	0	0	0	0	0	Bacteria	Proteobacteria	Gammaproteobacteria	Pseudomonadales	Pseudomonadaceae	Pseudomonas	viridiflava	0.974804
27a42ceb61d3254321f54f243d0f3e8b	0	0	0	0	131	0	15	0	0	0	0	0	0	0	217	0	0	0	7	10	0	Bacteria	Proteobacteria	Gammaproteobacteria	Pseudomonadales	Pseudomonadaceae	Pseudomonas	viridiflava	0.975063
3f7b9df1b2c3703124788a34b2ba77b8	0	0	0	0	0	0	0	4	0	0	0	0	0	0	0	0	0	0	0	0	0	Bacteria	Proteobacteria	Gammaproteobacteria	Pseudomonadales	Pseudomonadaceae	Pseudomonas	viridiflava	0.962065
2c3a518d812881245ca7208117b8de8d	0	0	0	0	4	0	0	0	0	0	0	0	0	0	0	0	0	0	0	0	0	Bacteria	Proteobacteria	Gammaproteobacteria	Pseudomonadales	Pseudomonadaceae	Pseudomonas	viridiflava	0.940741
e6b4f66cc834198ad6c193ff59333b9a	0	0	0	0	0	0	0	0	0	0	0	0	0	0	0	0	0	0	0	0	3	Bacteria	Proteobacteria	Gammaproteobacteria	Pseudomonadales	Pseudomonadaceae	Pseudomonas	viridiflava	0.98464
bb5a4eadc6f1aa9c91d17f6aaa9dda1c	0	0	0	0	0	0	7	0	0	0	0	0	0	0	0	0	0	0	0	0	0	Bacteria	Proteobacteria	Gammaproteobacteria	Pseudomonadales	Pseudomonadaceae	Pseudomonas	viridiflava	0.995582
c6143f067a709e3895b942770efe3eec	0	0	0	0	0	0	11	0	0	0	0	0	0	0	0	0	0	0	0	0	0	Bacteria	Proteobacteria	Gammaproteobacteria	Pseudomonadales	Pseudomonadaceae	Pseudomonas	viridiflava	0.995035
1aed29c840a250850158fba2176e835c	0	0	0	0	0	0	0	6	0	0	0	0	0	0	0	0	0	0	0	0	0	Bacteria	Proteobacteria	Gammaproteobacteria	Pseudomonadales	Pseudomonadaceae	Pseudomonas	viridiflava	0.994254
d1596de3feeb6bdfac00dc02fb277fa4	0	0	0	0	24	0	0	0	0	0	23	0	0	0	5	0	0	0	0	0	0	Bacteria	Proteobacteria	Gammaproteobacteria	Pseudomonadales	Pseudomonadaceae	Pseudomonas	viridiflava	0.993554
e17aee892c53678102af64612f492f67	0	0	0	0	5	0	0	0	0	0	0	0	0	0	0	0	0	0	0	0	0	Bacteria	Proteobacteria	Gammaproteobacteria	Pseudomonadales	Pseudomonadaceae	Pseudomonas	viridiflava	0.993528
1d0f439b1eb2ab20ed0feaab228da292	0	0	0	0	0	0	0	0	0	0	0	0	0	0	0	0	0	0	0	10	0	Bacteria	Proteobacteria	Gammaproteobacteria	Pseudomonadales	Pseudomonadaceae	Pseudomonas	viridiflava	0.992319
3fd0c387b73788fa35ba626e3a70a54d	0	0	0	0	0	0	0	7	0	0	0	0	0	0	0	0	0	0	0	0	0	Bacteria	Proteobacteria	Gammaproteobacteria	Pseudomonadales	Pseudomonadaceae	Pseudomonas	viridiflava	0.99706
98e4e6e187019cd38456145f0e352748	0	0	0	0	0	0	18	0	0	0	0	0	0	0	0	0	0	0	0	0	0	Bacteria	Proteobacteria	Gammaproteobacteria	Pseudomonadales	Pseudomonadaceae	Pseudomonas	viridiflava	0.997136
6cc00a17099fda7157046fa40daa8556	0	0	0	0	0	0	0	0	0	0	0	0	7	0	0	0	0	0	0	0	0	Bacteria	Proteobacteria	Gammaproteobacteria	Pseudomonadales	Pseudomonadaceae	Pseudomonas	viridiflava	0.968652
310eecf2234a98ee67dd56ff720645ba	0	0	0	0	0	0	2	0	0	0	0	0	0	0	0	0	0	0	0	0	0	Bacteria	Proteobacteria	Gammaproteobacteria	Pseudomonadales	Pseudomonadaceae	Pseudomonas	viridiflava	0.92304
724e5cfe35138d23b18396da09c348b4	0	0	0	0	0	0	0	0	0	0	0	0	8	0	338	12	0	0	3	0	0	Bacteria	Proteobacteria	Gammaproteobacteria	Pseudomonadales	Pseudomonadaceae	Pseudomonas	viridiflava	0.956632
722509ec624839820c999d4dde71011c	0	0	0	0	0	0	0	0	0	0	0	0	0	0	0	0	0	0	4	0	0	Bacteria	Proteobacteria	Gammaproteobacteria	Pseudomonadales	Pseudomonadaceae	Pseudomonas	viridiflava	0.955437
ce9f516cf0e77e4d8e16fd84ea1d5498	0	0	4	0	0	0	0	0	0	0	0	0	9	0	0	0	0	0	0	0	0	Bacteria	Proteobacteria	Gammaproteobacteria	Pseudomonadales	Pseudomonadaceae	Pseudomonas	viridiflava	0.982529
df76791766b63ce2483549c65ec3d9b4	0	0	0	0	0	0	0	0	0	0	0	0	0	0	13	0	0	0	0	0	0	Bacteria	Proteobacteria	Gammaproteobacteria	Pseudomonadales	Pseudomonadaceae	Pseudomonas	viridiflava	0.97446
f73f84139279ec153e01eab612591668	0	5	0	0	0	0	0	0	0	0	0	0	0	0	0	0	0	0	0	0	0	Bacteria	Proteobacteria	Gammaproteobacteria	Pseudomonadales	Pseudomonadaceae	Pseudomonas	viridiflava	0.972972
a8409b9aa5b0f5bae77db5e69872da07	0	0	0	0	86	0	0	0	0	0	0	0	0	0	0	7	0	0	0	0	0	Bacteria	Proteobacteria	Gammaproteobacteria	Pseudomonadales	Pseudomonadaceae	Pseudomonas	viridiflava	0.972107
a6a12d986eb12f351869dd14cecc7bb3	0	0	0	0	0	0	0	0	0	0	5	0	0	0	0	0	0	0	0	0	0	Bacteria	Proteobacteria	Gammaproteobacteria	Pseudomonadales	Pseudomonadaceae	Pseudomonas	viridiflava	0.89265
399f0c3406700931271390956a041838	0	0	0	0	0	0	0	0	0	0	0	0	0	4	0	0	0	0	0	0	0	Bacteria	Proteobacteria	Gammaproteobacteria	Pseudomonadales	Pseudomonadaceae	Pseudomonas	viridiflava	0.961243
8a36ef115671e3c31eac2ba8f23821f9	0	10	0	0	2	0	0	6	0	0	0	0	6	0	0	0	0	0	0	8	0	Bacteria	Proteobacteria	Gammaproteobacteria	Pseudomonadales	Pseudomonadaceae	Pseudomonas	viridiflava	0.977819
259007a913b98cd5e335ff12332479dc	0	0	0	0	0	0	0	0	0	0	0	0	0	0	0	0	0	0	0	2	0	Bacteria	Proteobacteria	Gammaproteobacteria	Pseudomonadales	Pseudomonadaceae	Pseudomonas	viridiflava	0.986029
80b165c7739129776be062fd9fbda51e	0	0	0	0	0	0	0	15	0	0	0	0	0	0	0	0	0	0	0	0	0	Bacteria	Proteobacteria	Gammaproteobacteria	Pseudomonadales	Pseudomonadaceae	Pseudomonas	viridiflava	0.997662
31d5f3ea8399b2e13104bc3a2af692b0	0	0	0	0	0	0	0	0	0	6	0	0	0	0	0	0	0	0	0	0	0	Bacteria	Proteobacteria	Gammaproteobacteria	Pseudomonadales	Pseudomonadaceae	Pseudomonas	viridiflava	0.998425
c2fa58ddb4b1cf68989e17e48fc1d000	0	0	0	0	15	0	0	0	0	0	0	0	0	0	0	0	0	0	0	0	0	Bacteria	Proteobacteria	Gammaproteobacteria	Pseudomonadales	Pseudomonadaceae	Pseudomonas	viridiflava	0.972603
df1f1b12fed26135fa999e58671e4071	0	0	0	0	0	0	0	0	0	0	0	0	0	6	0	0	0	0	0	0	0	Bacteria	Proteobacteria	Gammaproteobacteria	Pseudomonadales	Pseudomonadaceae	Pseudomonas	viridiflava	0.973304
04b440eed10629310a1a801214b19de5	0	0	0	0	0	0	0	0	0	0	0	0	0	0	0	0	0	0	0	0	11	Bacteria	Proteobacteria	Gammaproteobacteria	Pseudomonadales	Pseudomonadaceae	Pseudomonas	viridiflava	0.967434
e23bbd79276ff1869b65730167295e15	0	0	0	0	5	0	0	0	0	0	0	0	0	0	0	0	0	0	0	0	0	Bacteria	Proteobacteria	Gammaproteobacteria	Pseudomonadales	Pseudomonadaceae	Pseudomonas	viridiflava	0.94568
f3f3f8f026c60a18ad1c7cb01dd139d8	0	0	0	0	0	0	0	0	0	0	0	0	0	0	0	0	0	0	8	0	0	Bacteria	Proteobacteria	Gammaproteobacteria	Pseudomonadales	Pseudomonadaceae	Pseudomonas	viridiflava	0.994798
77dbb7a95b6c65b914b375f2f64a1324	0	0	0	0	0	0	0	0	0	0	0	0	0	5	0	0	0	0	0	0	0	Bacteria	Proteobacteria	Gammaproteobacteria	Pseudomonadales	Pseudomonadaceae	Pseudomonas	viridiflava	0.994579
7ab42b1a206e6dce8767ff387e9c6c65	0	0	0	0	0	0	0	0	0	0	0	0	0	3	0	0	0	0	0	0	0	Bacteria	Proteobacteria	Gammaproteobacteria	Pseudomonadales	Pseudomonadaceae	Pseudomonas	viridiflava	0.995503
4d9e2510af210baa71810f6eaa6bad37	0	0	0	0	0	0	0	0	0	5	0	0	0	0	0	0	0	0	0	0	0	Bacteria	Proteobacteria	Gammaproteobacteria	Pseudomonadales	Pseudomonadaceae	Pseudomonas	viridiflava	0.989213
0bc1b27dee93ca7f3ac1c7267b1f7340	0	0	0	0	0	0	7	0	0	0	0	0	0	0	0	0	0	0	0	0	0	Bacteria	Proteobacteria	Gammaproteobacteria	Pseudomonadales	Pseudomonadaceae	Pseudomonas	viridiflava	0.990331
566f0ba6bd43ea726a50ad5454ba92bf	0	0	0	0	3	0	0	0	0	0	0	0	0	0	0	0	0	0	0	0	0	Bacteria	Proteobacteria	Gammaproteobacteria	Pseudomonadales	Pseudomonadaceae	Pseudomonas	viridiflava	0.991366
2a91a1e09d61c44d5add511ea7e22996	0	0	0	0	0	0	0	3	0	0	0	0	0	0	0	0	0	0	0	0	0	Bacteria	Proteobacteria	Gammaproteobacteria	Pseudomonadales	Pseudomonadaceae	Pseudomonas	viridiflava	0.985035
5fc6b67b4818253b209bc4cc38475f39	0	0	0	0	0	0	0	0	0	0	0	0	7	0	0	0	0	0	0	0	0	Bacteria	Proteobacteria	Gammaproteobacteria	Pseudomonadales	Pseudomonadaceae	Pseudomonas	viridiflava	0.995497
ce6247d83697901572e716158fb9015a	0	9	0	7	70	6	19	0	0	60	47	0	7	65	2053	11	0	0	37	6	0	Bacteria	Proteobacteria	Gammaproteobacteria	Pseudomonadales	Pseudomonadaceae	Pseudomonas	viridiflava	0.995919
d4212e34289f8a3548ed1d1370f8a219	0	0	0	0	0	0	0	0	0	3	0	0	0	0	0	3	0	11	0	5	0	Bacteria	Proteobacteria	Gammaproteobacteria	Pseudomonadales	Pseudomonadaceae	Pseudomonas	viridiflava	0.974549
caf1807aeeebca0dd3cfa02c4f21be33	0	0	0	0	0	0	0	0	0	0	0	0	0	0	0	0	0	5	0	0	0	Bacteria	Proteobacteria	Gammaproteobacteria	Pseudomonadales	Pseudomonadaceae	Pseudomonas	viridiflava	0.972045
9366f1e362c9615369bbf58b34df6728	0	0	0	0	0	0	0	0	0	0	0	0	4	0	0	0	0	0	3	0	0	Bacteria	Proteobacteria	Gammaproteobacteria	Pseudomonadales	Pseudomonadaceae	Pseudomonas	viridiflava	0.880143
78d929d95d89194491f4815c3c23e2bf	0	0	0	0	0	0	0	0	0	0	0	0	0	3	0	0	0	0	0	0	0	Bacteria	Proteobacteria	Gammaproteobacteria					0.997493
3cd1936e3cdb3ee8b8671ba114678deb	0	0	0	0	0	0	0	0	0	0	0	0	0	0	0	0	0	0	0	5	0	Bacteria	Proteobacteria	Gammaproteobacteria	Pseudomonadales	Pseudomonadaceae	Pseudomonas	viridiflava	0.862235
ce75a6fe618860185de467def5a0e1e6	0	0	0	0	0	0	0	0	0	0	0	0	0	10	0	0	0	0	0	0	0	Bacteria	Proteobacteria	Gammaproteobacteria	Pseudomonadales	Pseudomonadaceae	Pseudomonas	viridiflava	0.830144
9a89183637a4f62e2f4254ebc275c8f7	0	0	0	0	0	0	0	0	21	0	0	0	0	0	0	0	0	0	0	0	0	Bacteria	Proteobacteria	Gammaproteobacteria	Pseudomonadales	Pseudomonadaceae	Pseudomonas	viridiflava	0.879161
333580070a13d58a704719e95752d208	0	0	0	0	0	0	0	0	3	0	0	0	0	0	0	0	0	0	0	0	0	Bacteria	Proteobacteria	Gammaproteobacteria	Pseudomonadales	Pseudomonadaceae			0.811076
1e968a7c9199fa571194da744310cd51	11	2	0	0	106	0	0	11	46	0	5	4	7	17	85	0	0	0	0	9	0	Bacteria	Proteobacteria	Gammaproteobacteria	Pseudomonadales	Pseudomonadaceae	Pseudomonas	viridiflava	0.898682
7346198c42f339fceb5c95f828197fc0	0	0	0	0	0	0	0	0	0	0	0	0	0	0	0	0	6	0	0	0	0	Bacteria	Proteobacteria	Gammaproteobacteria	Pseudomonadales	Pseudomonadaceae	Pseudomonas	viridiflava	0.781645
65efd31d01e452ba71da032bad732a05	0	0	0	0	0	0	0	0	0	0	0	0	5	0	0	0	0	0	0	0	0	Bacteria	Proteobacteria	Gammaproteobacteria	Pseudomonadales	Pseudomonadaceae	Pseudomonas	viridiflava	0.899459
8cbd3a08caa5c70e0374316a733a051b	0	0	0	0	10	0	0	0	0	0	0	0	0	0	0	0	0	0	0	0	0	Bacteria	Proteobacteria	Gammaproteobacteria	Pseudomonadales	Pseudomonadaceae			0.968086
b028371fb02de15755b55443f10d0128	0	0	0	0	0	0	0	0	0	0	0	0	0	2	0	0	0	0	0	0	0	Bacteria	Proteobacteria	Gammaproteobacteria	Pseudomonadales	Pseudomonadaceae	Pseudomonas		0.93975
b418681087da9dfd4c671a46f7b1f6a5	0	0	0	0	0	0	0	3	0	0	0	0	0	0	0	0	0	0	0	0	0	Bacteria	Proteobacteria	Gammaproteobacteria	Pseudomonadales	Pseudomonadaceae	Pseudomonas		0.932
34690b9ce34f552010e120c25c8d06ff	0	0	0	6	0	0	0	0	0	6	0	0	0	6	0	0	0	0	0	7	0	Bacteria	Proteobacteria	Gammaproteobacteria	Pseudomonadales	Pseudomonadaceae	Pseudomonas		0.848038
29f9af7809fb16728d93625540b0d707	0	0	0	0	13	0	0	0	0	0	0	0	0	0	0	0	0	0	0	0	0	Bacteria	Proteobacteria	Gammaproteobacteria	Pseudomonadales	Pseudomonadaceae			0.994741
4b0975982c67da400b876d8ff07d8764	4	0	0	0	0	0	0	0	0	0	0	0	0	0	0	0	0	0	0	0	0	Bacteria	Proteobacteria	Gammaproteobacteria	Pseudomonadales	Moraxellaceae	Moraxella		0.978811
96169cfe4ec37eec127baf8c4523156a	0	0	0	0	2	0	0	0	0	0	0	0	0	0	0	0	0	0	0	0	0	Bacteria	Proteobacteria	Gammaproteobacteria					0.995245
0cda6d8bba2e8dae371f54adc9bf02a9	0	0	0	0	0	0	4	0	0	0	0	0	0	0	0	0	0	0	0	0	0	Bacteria	Proteobacteria	Gammaproteobacteria	Chromatiales				0.74319
0485c3b1cc019524512e9f72d7f81012	0	0	0	0	0	0	2	0	0	0	0	0	0	0	0	0	0	0	0	0	0	Bacteria	Proteobacteria	Gammaproteobacteria	Chromatiales				0.741179
7923e46b7ff63556265e213ed6e8b0f3	0	0	0	0	0	0	4	0	0	0	0	0	0	0	0	0	0	0	0	0	0	Bacteria	Proteobacteria	Betaproteobacteria	Burkholderiales	Comamonadaceae			0.972738
f193417b349a411706a2cd1fb23cfc49	0	0	0	0	0	0	0	0	0	7	0	0	0	0	0	0	0	0	0	0	0	Bacteria	Proteobacteria	Gammaproteobacteria					0.768004
b59b9c2221ac649a4513ac8058dc1959	0	0	0	0	0	0	0	0	0	0	0	0	0	0	0	4	0	0	0	0	0	Bacteria	Proteobacteria	Gammaproteobacteria					0.960393
cdd925e8d675d407d3950d77ab7efa64	0	0	0	0	0	0	0	0	0	0	0	0	0	0	0	0	0	0	2	0	0	Bacteria	Proteobacteria	Gammaproteobacteria					0.935056
7c2aed6f290f88ce038de5707542bd98	0	0	0	0	0	0	0	0	0	0	0	0	6	0	0	0	0	0	0	0	0	Bacteria	Proteobacteria	Gammaproteobacteria	Legionellales	Coxiellaceae	Aquicella		0.972634
d40d8badf8419b41c4126076c2d52a4d	0	0	0	0	0	0	0	0	0	0	0	0	0	3	0	0	0	0	0	0	0	Bacteria	Proteobacteria	Gammaproteobacteria					0.937121
e661d6d6bfd49e65803a3edd36ee792e	0	0	0	0	0	0	0	0	0	3	0	0	0	0	0	0	0	0	0	0	0	Bacteria	Proteobacteria						0.986473
2a25d4b1af846d12d229571876541849	0	0	0	0	11	0	0	0	0	0	0	0	0	0	0	0	0	0	0	0	0	Bacteria	Proteobacteria	Gammaproteobacteria	Legionellales	Legionellaceae			0.93963
45913640593b0dbbf43f4dfdaaf3bdc8	4	0	0	0	0	0	0	0	0	0	0	0	0	0	0	0	0	0	0	0	0	Bacteria	Proteobacteria	Gammaproteobacteria	Legionellales	Legionellaceae			0.78567
ad8bf65c1f7170364d4fd57e11da51be	0	0	0	0	10	0	0	0	0	0	0	0	0	0	0	0	0	0	0	0	0	Bacteria	Proteobacteria	Gammaproteobacteria	Legionellales	Legionellaceae	Legionella		0.702839
811cc8f208b8dd30f2f1c4626a9f1ce9	0	0	0	0	0	0	0	0	0	0	0	0	0	0	0	0	0	0	2	0	0	Bacteria	Proteobacteria	Gammaproteobacteria	Xanthomonadales				0.737116
7fadbe23ff30a8e6f313d1a3a202da99	0	0	0	0	0	0	0	0	0	0	0	0	0	6	0	0	0	0	0	0	0	Bacteria	Proteobacteria	Gammaproteobacteria	Xanthomonadales	Sinobacteraceae	Steroidobacter		0.995735
bc124e82ac16f0bd85d9f569a2005400	0	0	0	0	0	0	0	0	0	0	3	0	0	0	0	0	0	0	0	0	0	Bacteria	Proteobacteria	Gammaproteobacteria	Xanthomonadales	Sinobacteraceae	Steroidobacter		0.870804
a8748d02b569df5e4744dad705050a35	0	0	0	0	0	0	0	0	0	6	0	0	0	0	0	0	0	0	0	0	0	Bacteria	Proteobacteria	Gammaproteobacteria					0.997403
0f55bf28e184a8e8045f4548e0ef08af	0	0	0	0	0	0	4	0	0	0	0	0	0	0	0	0	0	0	0	0	0	Bacteria	Proteobacteria	Gammaproteobacteria					0.975764
4d019d0562cecf8263f0a0f1e6b12dbc	0	0	0	0	3	0	0	0	0	0	0	0	0	0	0	0	0	0	0	0	0	Bacteria	Proteobacteria	Gammaproteobacteria					0.959767
3da32fe26ef62b20b59d346034d2963e	0	0	0	0	0	0	0	0	0	0	0	0	0	0	0	0	2	0	0	0	0	Bacteria	Proteobacteria	Gammaproteobacteria	Pasteurellales	Pasteurellaceae			0.974668
c74d1f36c5aa812cde96a9a24fb89fc3	0	0	0	0	0	0	0	0	0	42	0	0	0	0	0	0	0	0	0	0	0	Bacteria	Proteobacteria	Gammaproteobacteria	Pasteurellales	Pasteurellaceae	Haemophilus	parainfluenzae	0.920147
762d8da346b855c081b7a421f0752bc9	0	0	0	0	0	0	0	0	0	10	0	0	0	0	0	0	0	0	0	0	0	Bacteria	Proteobacteria	Gammaproteobacteria	Pasteurellales	Pasteurellaceae			0.999995
6aac4923388bc342f1f53d3f781269c2	0	0	0	0	0	0	0	0	0	0	0	0	0	0	0	0	0	0	21	0	0	Bacteria	Proteobacteria	Gammaproteobacteria	Pasteurellales	Pasteurellaceae	Aggregatibacter		0.967505
abeb3e9ac60a80ac2b0fb7ac6ac83a98	0	9	35	0	42	0	6	0	0	0	11	0	12	0	0	0	0	0	28	0	0	Bacteria	Proteobacteria	Gammaproteobacteria	Pasteurellales	Pasteurellaceae	Haemophilus	parainfluenzae	0.995749
da8ff99cfe46c1f8af28c6d7e212ec2e	0	0	0	0	0	0	0	0	0	0	0	0	0	2	0	0	0	0	0	0	0	Bacteria	Proteobacteria	Gammaproteobacteria	Pasteurellales	Pasteurellaceae			0.857481
deca19abec9d2b0004c701067785a819	0	0	0	0	0	0	0	0	0	0	0	0	0	3	0	0	0	0	0	0	0	Bacteria	Proteobacteria	Gammaproteobacteria	Pasteurellales	Pasteurellaceae			0.924684
0331f7963e740548193b3821ce1c9b75	0	0	0	0	0	0	0	0	0	19	0	0	0	0	0	0	0	0	0	0	0	Bacteria	Proteobacteria	Gammaproteobacteria	Pasteurellales	Pasteurellaceae	Haemophilus	parainfluenzae	0.990895
6983574ab40796f48e11c0f61d92ec39	0	0	0	0	0	0	0	0	0	0	0	0	0	0	0	0	0	0	0	5	0	Bacteria	Proteobacteria	Gammaproteobacteria	Pasteurellales	Pasteurellaceae	Haemophilus	parainfluenzae	0.977024
a9c1d54e73f31ee3048637ce715ee68d	0	0	0	0	0	0	0	0	0	2	0	0	0	0	0	0	0	0	0	0	0	Bacteria	Proteobacteria	Gammaproteobacteria	Pasteurellales	Pasteurellaceae	Aggregatibacter		0.872876
066dc20e3fe6023e9c5fc11cd8026102	0	0	0	0	7	0	0	0	0	0	0	0	0	0	0	0	0	0	0	0	0	Bacteria	Proteobacteria	Gammaproteobacteria	Pasteurellales	Pasteurellaceae	Haemophilus		0.794991
4d2f22918d849862c1e9fdd13719b516	0	0	0	0	0	0	0	0	0	0	0	0	0	0	0	0	0	0	30	0	0	Bacteria	Proteobacteria	Gammaproteobacteria	Pasteurellales	Pasteurellaceae	Haemophilus		0.802388
b671f5400084444403168ce2b3eb60e4	0	0	2	0	0	0	0	0	0	0	0	0	0	0	0	0	0	0	0	0	0	Bacteria	Proteobacteria	Gammaproteobacteria	Pasteurellales	Pasteurellaceae	Actinobacillus	parahaemolyticus	0.796419
e10b492f826e0ac52ad1eccf8b74b53b	0	0	0	0	0	0	0	0	0	0	0	0	0	0	0	0	0	0	5	0	0	Bacteria	Proteobacteria						0.977889
e84569262d3034e9a4aacee40c0508b3	0	0	0	0	0	0	0	0	0	0	0	0	0	4	0	0	0	0	0	0	0	Bacteria	Proteobacteria	Betaproteobacteria					0.77852
068d994f3d21a61f0aea8c27e3cdf1ce	0	0	0	0	2	0	0	0	0	0	0	0	0	0	0	0	0	0	0	0	0	Bacteria	Actinobacteria	Actinobacteria	Actinomycetales				0.995144
1eaeb5e0ac608fce0d0b7a3493f7cc62	0	0	0	0	0	0	0	0	0	0	0	0	0	201	0	0	0	0	0	100	0	Bacteria	Proteobacteria	Alphaproteobacteria	Rickettsiales	Rickettsiaceae	Rickettsia		0.812488
2ebacdd417d0aa8a9a1ceeb7cded496c	0	0	0	0	0	0	0	0	0	0	0	0	0	77	0	0	0	0	0	0	0	Bacteria	Proteobacteria						0.930648
55d926c3cd588abeaa85bae4f045c219	0	0	0	0	0	0	0	0	0	0	0	0	0	0	0	2	0	0	0	0	0	Bacteria	Proteobacteria	Betaproteobacteria	Burkholderiales	Oxalobacteraceae			0.981359
604f04d53cadf3ccced82196767debe4	0	0	0	0	0	0	0	0	0	4	0	0	0	10	0	2	0	0	0	1	0	Bacteria	Proteobacteria	Betaproteobacteria	Burkholderiales	Oxalobacteraceae			0.983437
8f22ec5d18f617120c920fa7919e7cb5	0	0	0	0	0	0	0	0	0	0	0	0	0	0	0	0	0	0	12	0	0	Bacteria	Proteobacteria	Betaproteobacteria	Burkholderiales	Oxalobacteraceae			0.983233
892b91f9b30ed7035e3305a9349bce1b	0	0	5	0	0	0	0	0	0	0	0	0	0	0	0	0	0	0	0	0	0	Bacteria	Proteobacteria	Betaproteobacteria	Burkholderiales	Oxalobacteraceae			0.980225
e69d6f8303f89fa9e70590eaba74f969	0	0	0	0	5	0	0	0	0	0	0	0	0	0	0	0	0	0	0	0	0	Bacteria	Proteobacteria	Betaproteobacteria	Burkholderiales	Oxalobacteraceae			0.726978
9aa5faf871653dcd3b3433a3518e3d7e	0	0	0	0	0	0	0	0	0	0	0	0	0	0	0	0	4	0	0	0	0	Bacteria	Proteobacteria	Betaproteobacteria	Burkholderiales	Oxalobacteraceae			0.912002
6f71cf8a6cf949e16d6df8effb006b59	0	0	0	0	0	0	0	0	0	0	0	0	0	0	4	0	0	0	0	0	0	Bacteria	Proteobacteria	Betaproteobacteria	Burkholderiales	Oxalobacteraceae			0.771884
f315d37375309da7d4f580e4ba8d7d40	0	0	0	0	0	0	0	0	0	0	0	0	0	0	6	0	0	0	0	0	0	Bacteria	Proteobacteria	Betaproteobacteria	Burkholderiales	Oxalobacteraceae			0.822367
52e48affeb0950a884b07f4afd4b910b	0	0	0	0	0	0	0	0	0	0	0	0	0	0	0	0	0	10	0	0	0	Bacteria	Proteobacteria	Betaproteobacteria	Burkholderiales	Oxalobacteraceae			0.977139
78b5b7cb1cffd67699d18dc9b805eafd	0	0	0	0	0	0	0	0	0	0	0	0	0	0	0	0	0	0	3	0	0	Bacteria	Proteobacteria	Betaproteobacteria	Burkholderiales	Oxalobacteraceae			0.983012
7040d5e682ed3f9d108ec9829ca328cd	11	7	0	0	197	0	15	37	7	169	32	0	55	65	1037	9	8	0	10	36	18	Bacteria	Proteobacteria	Betaproteobacteria	Burkholderiales	Oxalobacteraceae			0.977886
bb3fe1a8b8f30a1956803fb31cdf287f	0	0	0	0	0	0	0	0	0	0	0	0	6	0	0	0	0	0	0	0	0	Bacteria	Proteobacteria	Betaproteobacteria	Burkholderiales	Oxalobacteraceae			0.892897
36a30fc23de2e9d9040f35c30b1c43af	0	0	0	3	0	0	0	0	0	0	0	0	0	0	0	0	0	0	0	0	0	Bacteria	Proteobacteria	Betaproteobacteria	Burkholderiales	Oxalobacteraceae			0.973171
590853278fdef63c72c3f2d5a27feb5b	0	0	0	0	0	0	0	0	6	0	0	0	0	0	0	0	0	0	0	0	0	Bacteria	Proteobacteria	Betaproteobacteria	Neisseriales	Neisseriaceae	Eikenella		0.84347
5308a1fcaa62383378536409830d0dea	0	0	0	0	6	0	0	0	0	0	0	0	0	0	0	0	0	0	0	0	0	Bacteria	Proteobacteria	Betaproteobacteria	Neisseriales	Neisseriaceae	Eikenella		0.817498
ed1f250926c8649d72993cb80150402a	0	0	0	0	0	0	0	0	5	0	0	0	0	0	0	0	0	0	0	0	0	Bacteria	Proteobacteria	Betaproteobacteria	Neisseriales	Neisseriaceae	Eikenella		0.869815
24508b02117c780c4345d7d4ad744cba	4	0	3	0	0	0	0	8	0	16	11	0	0	18	0	9	0	0	0	9	0	Bacteria	Proteobacteria	Betaproteobacteria	Neisseriales	Neisseriaceae	Eikenella		0.856849
e7de438e8081c7f0bb85fffe62f2d74e	0	0	0	0	0	0	0	0	0	11	0	0	0	0	0	0	0	0	0	0	0	Bacteria	Proteobacteria	Betaproteobacteria	Neisseriales	Neisseriaceae			0.943021
ca3d8e5b1b35293ae6bdf790bf4aa134	0	0	0	0	0	0	0	0	0	0	0	0	0	5	0	0	0	0	0	0	0	Bacteria	Proteobacteria	Betaproteobacteria					0.935098
98fd95512c7d02cdfd63d521d06f8baa	0	0	0	0	0	0	0	0	0	0	0	0	0	0	0	0	0	0	4	0	0	Bacteria	Proteobacteria	Betaproteobacteria					0.785753
ade02c1b802c3f39837e9753e3c8491b	0	0	0	5	0	0	0	0	0	7	0	0	0	0	0	0	0	0	0	0	0	Bacteria	Proteobacteria	Betaproteobacteria	Neisseriales	Neisseriaceae			0.947501
7537a6e3c8b172ce1a04914b06f59763	0	0	0	0	0	0	0	0	0	0	0	0	0	0	0	0	0	0	7	0	0	Bacteria	Proteobacteria	Betaproteobacteria	Neisseriales	Neisseriaceae	Vitreoscilla		0.705182
64fcf794e6c4855e7a4fa2cff80de081	0	0	0	0	0	0	0	0	0	0	0	8	0	0	0	0	0	0	0	0	0	Bacteria	Proteobacteria	Betaproteobacteria	Neisseriales	Neisseriaceae			0.898748
a60a3651f6a5329509815ffb87bd29c1	0	0	0	0	0	0	0	0	0	0	0	0	0	0	0	0	0	8	0	0	0	Bacteria	Proteobacteria	Betaproteobacteria	Neisseriales	Neisseriaceae			0.945142
cab90b3531c04e902d7ba1ba2d548778	0	0	0	4	172	0	0	14	21	110	3	0	0	9	5	20	0	0	0	13	8	Bacteria	Proteobacteria	Betaproteobacteria	Neisseriales	Neisseriaceae			0.946628
a410748204fd07da9957172996f4baee	0	0	14	0	7	5	0	5	0	26	0	0	12	0	0	0	0	2	0	0	0	Bacteria	Proteobacteria	Betaproteobacteria	Neisseriales	Neisseriaceae	Neisseria	cinerea	0.995843
3bddbe83dc1be21038a735d44a6e59ea	0	0	0	0	0	0	0	0	0	0	0	0	0	0	0	0	0	0	10	0	0	Bacteria	Proteobacteria	Betaproteobacteria	Neisseriales	Neisseriaceae	Neisseria	cinerea	0.916874
3fb31f13f723423b1b85f4d0b854c978	0	0	0	0	0	0	0	0	0	0	0	0	0	0	0	0	0	0	4	0	0	Bacteria	Proteobacteria	Betaproteobacteria	Neisseriales	Neisseriaceae	Neisseria		0.895955
e4ca2dfd6f8b4838e76ed8b033b23a54	0	0	0	0	0	0	0	0	0	0	0	0	0	0	0	0	0	0	4	0	0	Bacteria	Proteobacteria	Alphaproteobacteria					0.877585
5d33d8ec072c369f82e5211b6437ad48	0	0	0	0	0	0	0	0	0	5	0	0	4	0	0	0	0	0	0	0	0	Bacteria	Proteobacteria	Betaproteobacteria	Neisseriales	Neisseriaceae	Kingella		0.992292
9d4ca50003c4073b18ca6e322fdf97fa	0	0	0	0	0	0	0	0	0	6	0	0	0	0	0	0	0	0	0	0	0	Bacteria	Proteobacteria	Betaproteobacteria	Neisseriales	Neisseriaceae	Kingella		0.848007
35bdb721bbe89ab2676213e2d6fd2fad	0	0	0	0	0	0	0	0	0	8	0	0	0	0	0	0	0	0	0	0	0	Bacteria	Proteobacteria	Betaproteobacteria	Burkholderiales	Oxalobacteraceae	Collimonas		0.747317
dad44c4243a993cd40e9e642b6df464a	0	0	0	0	0	0	0	0	0	13	0	0	0	0	0	0	0	0	0	0	0	Bacteria	Proteobacteria	Betaproteobacteria	Burkholderiales	Oxalobacteraceae			0.982244
51f3a7e028b05da88dfefa9290e1dacf	0	0	0	0	0	0	0	0	0	0	0	0	0	55	0	0	0	0	0	0	0	Bacteria	Proteobacteria	Betaproteobacteria	Burkholderiales	Oxalobacteraceae			0.970308
eea03bcc458bfc700c62e749ad5f455d	0	0	0	0	0	0	0	0	0	0	0	0	0	0	0	0	0	0	0	1409	0	Bacteria	Proteobacteria	Betaproteobacteria	Burkholderiales	Oxalobacteraceae	Herbaspirillum		0.821286
05fea9005a2ecb122fc5c21059524f26	0	0	0	0	0	0	0	0	0	0	0	0	0	0	0	0	0	0	0	662	0	Bacteria	Proteobacteria	Betaproteobacteria	Burkholderiales	Oxalobacteraceae			0.993928
bd1689a830c170b027661d96c7ec1968	0	0	0	0	6	0	0	0	0	0	0	0	0	0	0	0	0	0	0	0	0	Bacteria	Proteobacteria	Betaproteobacteria	Burkholderiales	Oxalobacteraceae	Herbaspirillum		0.808136
8151e9068b00c5678f7a14bcec89934b	0	0	0	0	4	0	0	0	0	0	0	0	0	0	0	0	0	0	0	0	0	Bacteria	Proteobacteria	Betaproteobacteria	Burkholderiales	Oxalobacteraceae			0.993514
8e612e7059ff31abd5e382084ed777c8	0	0	0	0	0	0	0	0	0	0	0	0	0	0	0	0	0	0	0	2	0	Bacteria	Proteobacteria	Betaproteobacteria	Burkholderiales	Oxalobacteraceae			0.973592
46bcd56f972a7a57e25bfeabd30b5727	0	0	0	0	140	0	0	0	0	0	0	0	0	0	0	0	0	0	0	0	0	Bacteria	Proteobacteria	Betaproteobacteria	Burkholderiales	Oxalobacteraceae			0.982177
9917873cc8bff3b4cbbb9c62a6116ae9	0	0	0	0	0	0	0	0	0	0	0	0	0	0	0	0	0	0	0	3	0	Bacteria	Proteobacteria	Betaproteobacteria	Burkholderiales	Oxalobacteraceae			0.984972
cd71fbd3072290b8316b1e8d5d597c6c	0	0	0	0	31	0	0	0	0	0	0	0	0	0	0	0	0	0	0	0	0	Bacteria	Proteobacteria	Betaproteobacteria	Burkholderiales	Oxalobacteraceae			0.978666
403d2c4c9431766b96bb33b3c4ea7539	0	0	0	0	0	0	16	0	0	0	0	0	0	0	0	0	0	0	0	0	0	Bacteria	Proteobacteria	Betaproteobacteria	Burkholderiales	Oxalobacteraceae			0.978398
55d136c38899fe7f59c5d2e50066ac6d	0	0	0	0	0	0	121	0	0	0	0	0	0	0	0	0	0	0	0	0	0	Bacteria	Proteobacteria	Betaproteobacteria	Burkholderiales	Oxalobacteraceae			0.980433
3bc81296b1e422c6785b7cbaafc09f8a	0	0	0	0	0	0	11	0	0	0	0	0	0	0	0	0	0	0	0	0	0	Bacteria	Proteobacteria	Betaproteobacteria	Burkholderiales	Oxalobacteraceae			0.959746
729f2bb30b54fd50aae8f4d4e3e80ccb	0	0	0	0	0	0	0	0	0	0	0	0	0	0	0	0	0	4	0	0	0	Bacteria	Proteobacteria	Betaproteobacteria	Burkholderiales	Oxalobacteraceae			0.954084
a33a6e6dd649412bb942a31fd2e8c128	0	0	0	0	30	0	0	0	0	0	0	0	0	0	0	0	0	0	0	0	0	Bacteria	Proteobacteria	Betaproteobacteria	Burkholderiales	Oxalobacteraceae	Janthinobacterium		0.837397
44533aaefb05069020065ec58dd8e573	0	0	0	0	11	0	0	0	0	0	0	0	0	0	0	0	0	0	0	0	0	Bacteria	Proteobacteria	Betaproteobacteria	Burkholderiales	Oxalobacteraceae			0.989557
9100f96e0d46a260b5d5605ca5916347	0	0	0	0	0	0	35	0	0	0	0	0	0	0	0	0	0	0	0	0	0	Bacteria	Proteobacteria	Betaproteobacteria	Burkholderiales	Oxalobacteraceae			0.991164
1540f855496b104d0d3ea91ca770153a	0	0	0	0	0	0	0	0	0	0	0	0	0	4	0	0	0	0	0	0	0	Bacteria	Proteobacteria	Betaproteobacteria	Burkholderiales	Oxalobacteraceae			0.986111
7295ad10b291eae8813931f91c15953f	0	0	0	0	0	0	0	0	0	0	0	0	0	6	0	0	0	0	0	0	0	Bacteria	Proteobacteria	Betaproteobacteria	Burkholderiales	Oxalobacteraceae			0.987684
6a5d264c52e8b840ffc35a4e957bed54	0	0	0	0	2	0	0	0	0	0	0	0	0	0	0	0	0	0	0	0	0	Bacteria	Proteobacteria	Betaproteobacteria	Burkholderiales	Oxalobacteraceae	Collimonas		0.756627
317caccd6d78d045be1b45535caa9091	0	0	0	0	0	0	0	0	0	0	0	0	0	7	0	0	0	0	0	0	0	Bacteria	Proteobacteria	Betaproteobacteria	Burkholderiales	Comamonadaceae			0.988687
8ae9c306abff2b9c58b07220d8cec04a	0	0	0	0	0	0	0	0	0	0	0	1	0	0	0	0	0	0	0	0	0	Bacteria	Proteobacteria	Betaproteobacteria	Burkholderiales	Oxalobacteraceae	Cupriavidus		0.759621
cc86777eac6ed5cf456edb9daa023c8a	0	0	0	3	0	0	0	0	0	0	0	0	0	0	0	0	0	0	0	0	0	Bacteria	Proteobacteria	Betaproteobacteria	Burkholderiales	Burkholderiaceae			0.828117
036fcaaa4899b18183789e8049078487	0	0	0	0	0	0	0	0	0	0	0	0	0	0	0	0	0	0	0	2	0	Bacteria	Proteobacteria	Betaproteobacteria	Burkholderiales				0.993581
9765f036da627d9975d53cfd9bb2104f	0	0	0	0	13	0	0	0	0	0	0	0	0	0	0	0	0	0	0	0	0	Bacteria	Proteobacteria	Betaproteobacteria	Burkholderiales	Oxalobacteraceae	Cupriavidus		0.998956
7b63aca7a3ccf15a0f48a28d8337d0b0	1	0	0	0	0	0	0	0	0	0	0	0	0	0	0	0	0	0	3	0	0	Bacteria	Proteobacteria	Betaproteobacteria	Burkholderiales	Comamonadaceae			0.994857
b33cf3da75de29b8424bdd83d69f7b08	0	0	0	0	0	0	0	0	3	0	0	0	0	0	0	0	0	0	0	0	0	Bacteria	Proteobacteria	Betaproteobacteria	Burkholderiales	Comamonadaceae			0.994915
109bf5c2f6222c823d5f6ea1037937b4	0	0	0	0	0	0	0	0	0	0	0	0	0	0	0	0	0	2	0	0	0	Bacteria	Proteobacteria	Betaproteobacteria	Burkholderiales	Comamonadaceae			0.997819
7dc5ffa33cda344a0a915bf25f7249bb	0	0	0	0	0	0	0	0	3	0	0	0	0	0	0	0	0	0	0	0	0	Bacteria	Proteobacteria	Betaproteobacteria	Burkholderiales	Comamonadaceae			0.996029
88a9488ed392ee84e864147f87b29f4b	0	0	0	0	0	0	0	0	0	0	0	0	3	16	0	0	0	0	0	0	0	Bacteria	Proteobacteria	Betaproteobacteria	Burkholderiales	Comamonadaceae	Diaphorobacter		0.977154
a34dc1e71c3063adb244724b2a887a1e	0	0	0	0	10	0	0	0	0	0	0	0	0	0	0	0	0	0	0	0	0	Bacteria	Proteobacteria	Betaproteobacteria	Burkholderiales	Comamonadaceae			0.999787
2b436732a9fd464081c0205b4c8cab7a	0	0	0	0	0	0	0	0	0	8	0	0	0	0	0	0	0	0	0	0	0	Bacteria	Proteobacteria	Betaproteobacteria	Burkholderiales	Comamonadaceae			0.997038
a3fa7693263a68f9f71daa90bb019c1f	0	0	0	0	31	0	0	0	0	0	0	0	0	0	0	0	0	0	0	0	0	Bacteria	Proteobacteria	Betaproteobacteria	Burkholderiales	Comamonadaceae			0.999481
74686f9519fc333ba005cbe0438fb5cc	0	0	0	0	0	0	0	0	0	0	0	0	0	9	0	0	0	0	0	0	0	Bacteria	Proteobacteria	Betaproteobacteria	Burkholderiales	Comamonadaceae	Delftia		0.922382
9afc173f7dde53414781e791b8089d89	0	0	0	6	50	0	18	0	0	28	23	0	0	15	487	0	0	0	0	3	4	Bacteria	Proteobacteria	Betaproteobacteria	Burkholderiales	Comamonadaceae	Delftia		0.941148
9a286b718d8e3bff15c183f9006f50b3	0	0	0	0	0	0	0	0	0	0	0	0	0	0	0	0	0	0	0	4	0	Bacteria	Proteobacteria	Betaproteobacteria	Burkholderiales	Comamonadaceae	Delftia		0.909382
1ad055e007d9e8eb20fc312eec35384c	0	0	0	0	0	0	0	0	0	0	0	0	0	0	0	0	0	0	6	0	0	Bacteria	Proteobacteria	Betaproteobacteria	Burkholderiales	Comamonadaceae			0.998787
cbb5c9dc5784d660b4d61ea074bbe9c8	0	0	0	0	0	0	0	0	0	0	0	0	0	3	0	0	0	0	0	0	0	Bacteria	Proteobacteria	Betaproteobacteria	Burkholderiales	Comamonadaceae			0.997094
11ebf7631a38f7a9c765906acd0cdecf	0	0	0	0	0	0	0	0	0	0	0	0	0	0	0	0	0	0	3	0	0	Bacteria	Proteobacteria	Betaproteobacteria	Burkholderiales	Comamonadaceae	Delftia		0.852988
de27d1815b855d37cdd3a3f68c2e8f63	0	0	0	0	0	0	0	0	0	8	0	0	0	0	0	0	0	0	0	0	0	Bacteria	Proteobacteria	Betaproteobacteria	Burkholderiales	Comamonadaceae	Delftia		0.916509
99f13e855aac678d707ceccb8356d551	0	0	0	0	15	0	0	0	0	0	0	0	0	0	0	0	0	0	0	0	0	Bacteria	Proteobacteria	Betaproteobacteria	Burkholderiales	Comamonadaceae			0.999383
e424d37d302f88d4b5f216ec9de31756	0	0	0	0	11	0	0	0	0	0	0	0	0	0	0	0	0	0	0	0	0	Bacteria	Proteobacteria	Betaproteobacteria	Burkholderiales	Comamonadaceae	Hylemonella		0.989867
25eb8ec17cac0e3bff158b4c9d561977	0	0	0	0	9	0	0	0	0	0	0	0	0	0	0	0	0	0	0	0	0	Bacteria	Proteobacteria	Betaproteobacteria	Burkholderiales	Comamonadaceae	Acidovorax		0.770531
94cca84e41c54742f150574c52f5965e	0	0	0	0	0	0	0	0	0	0	0	0	0	0	0	0	0	0	2	0	0	Bacteria	Proteobacteria	Betaproteobacteria	Burkholderiales	Oxalobacteraceae	Ralstonia		0.735165
ea2305fc373b0880dcce6f003ac80347	0	0	0	0	0	0	0	0	0	0	0	5	0	0	0	0	0	0	0	0	0	Bacteria	Proteobacteria	Betaproteobacteria	Burkholderiales	Comamonadaceae			0.998652
d6cc2e7e2004a2cde63ffe16fc2c1a4e	48	3	0	0	0	0	0	0	0	0	0	0	0	0	0	15	0	0	0	0	0	Bacteria	Proteobacteria	Betaproteobacteria	Burkholderiales	Comamonadaceae			0.998834
11972c10251286f8fd87e9c84dd93467	0	0	0	0	6	0	0	0	0	0	0	0	0	0	0	0	0	0	0	0	0	Bacteria	Proteobacteria	Betaproteobacteria	Burkholderiales	Comamonadaceae			0.998233
4efd7651b110238560c8df224915f8eb	0	0	0	0	0	0	0	0	3	0	0	0	0	0	0	0	0	0	0	0	0	Bacteria	Proteobacteria	Betaproteobacteria	Burkholderiales	Comamonadaceae	Delftia		0.701839
90975486f0df771af54360d5f945fa98	0	0	0	0	3	0	0	2	0	1	0	0	0	0	0	0	0	0	0	0	0	Bacteria	Proteobacteria	Betaproteobacteria	Burkholderiales	Comamonadaceae	Delftia		0.764026
1e692b36174b2e60e6c666624ddaa155	0	0	0	0	0	0	0	0	0	0	0	0	0	0	0	0	0	0	0	3	0	Bacteria	Proteobacteria	Betaproteobacteria	Burkholderiales	Comamonadaceae			0.997916
1b89eae0d2c664ac71df4286ab5bf518	0	0	0	0	0	0	0	0	0	0	0	0	0	0	0	0	0	0	7	0	0	Bacteria	Proteobacteria	Betaproteobacteria	Burkholderiales	Comamonadaceae			0.995824
ff25cd6976593d93ef3225f72e630663	0	0	0	0	0	0	0	0	0	0	0	0	0	0	0	0	0	0	0	5	0	Bacteria							0.999892
018a231a0d010762d3e1fd483ed0413f	0	0	0	0	0	0	0	0	2	0	0	0	0	0	0	0	0	0	0	0	0	Bacteria	Proteobacteria	Betaproteobacteria					0.745849
1f1a8fb0b6c9b969f8cce522eefc914d	0	0	0	0	0	0	0	0	0	0	0	0	0	0	0	0	0	0	0	5	0	Bacteria	Proteobacteria	Alphaproteobacteria					0.796925
d349a340fecf492842f4634ac65c8a88	0	0	0	0	0	0	0	0	0	0	0	0	0	2	0	0	0	0	0	0	0	Bacteria	Proteobacteria	Betaproteobacteria	Burkholderiales				0.892256
d9cad222c74db078e2e7e58e86738fdb	0	0	0	0	0	0	0	0	0	0	0	0	0	0	0	0	0	0	4	0	0	Bacteria	Proteobacteria	Betaproteobacteria	Burkholderiales				0.844202
bd82a461cee15cc0cd38ddb81fdbd89e	0	0	0	0	11	0	0	0	0	0	0	0	0	0	0	0	0	0	0	0	0	Bacteria	Proteobacteria	Betaproteobacteria	Burkholderiales	Oxalobacteraceae			0.975932
878f4250cc9c0aa45ec78fb3ab3e30fd	0	2	0	0	1	0	0	1	1	0	1	0	3	0	3	0	0	0	0	0	5	Bacteria	Proteobacteria	Betaproteobacteria	Burkholderiales	Alcaligenaceae			0.746062
b0bf0d0e904dc3e36d228ceec2d95aaf	5	0	0	0	0	0	0	0	0	0	0	0	0	0	0	0	0	0	0	0	0	Bacteria	Proteobacteria	Betaproteobacteria	Burkholderiales				0.751231
2e050fcc66e46a4532103d22e9fcefd1	0	0	0	5	0	0	0	0	0	0	0	0	0	0	0	0	0	0	0	0	0	Bacteria	Proteobacteria	Betaproteobacteria	Burkholderiales	Alcaligenaceae			0.726043
5996ffda52781f9827a8f91faa82eb14	0	0	0	0	0	0	0	0	0	5	0	0	0	0	0	0	0	0	4842	0	0	Bacteria	Proteobacteria	Betaproteobacteria	Burkholderiales	Alcaligenaceae	Denitrobacter		0.806425
fccf6e54d8cefc4c0618591af1b106cd	0	0	0	0	9	0	0	0	0	0	0	0	0	40	0	0	0	0	0	0	0	Bacteria	Proteobacteria	Betaproteobacteria	Burkholderiales	Alcaligenaceae			0.930314
58581d2200dd4d836f6b112cdefc6e81	0	7	0	0	0	0	0	0	0	0	13	0	0	0	0	0	0	0	0	0	0	Bacteria	Proteobacteria	Betaproteobacteria	Burkholderiales	Alcaligenaceae			0.94148
b78c0b1cecf681918659fa418f06f8b5	0	0	0	0	0	0	0	0	0	0	0	0	0	0	1929	0	0	0	0	0	0	Bacteria	Proteobacteria	Betaproteobacteria	Burkholderiales	Alcaligenaceae			0.955259
9607766f7bf7ffc67adfb5cd7922b010	0	0	0	0	0	0	0	2	0	0	0	0	0	0	0	0	0	0	0	0	0	Bacteria	Proteobacteria	Betaproteobacteria	Burkholderiales	Comamonadaceae			0.981364
051cb6d2a9a90c4dd96f95562e55ef75	0	0	0	0	0	0	0	0	0	0	0	0	0	0	0	0	0	0	3	0	0	Bacteria	Proteobacteria	Betaproteobacteria	Burkholderiales	Comamonadaceae			0.987087
db1df93c6b0a8d68a5bd2f17c9ed368a	0	0	0	0	0	0	0	2	0	0	0	0	0	0	0	0	0	0	0	0	0	Bacteria	Proteobacteria	Gammaproteobacteria					0.971201
8501697487d48bc1a1eabb84a34f34cc	0	0	0	0	0	0	0	0	0	0	0	0	3	0	0	0	0	0	0	0	0	Bacteria	Proteobacteria						0.85378
931b0d5f9a8eec7676eaab6311561343	0	0	0	0	5	0	0	0	0	0	0	0	0	0	0	0	0	0	0	0	0	Bacteria	Proteobacteria	Betaproteobacteria	Burkholderiales	Oxalobacteraceae			0.934843
c526f46d6a204332e34e9a7fd2eb6bfc	0	0	0	0	0	0	4	2	0	0	0	0	1	0	2	0	0	0	0	0	4	Bacteria	Proteobacteria	Betaproteobacteria	Burkholderiales	Oxalobacteraceae			0.973217
7f2495c04e9088544d20b31a52528f6c	0	0	0	0	0	0	0	0	0	0	0	0	0	0	0	4	0	0	0	0	0	Bacteria	Proteobacteria						0.96837
4388f3bed197306fb6ba46c77b224023	0	0	0	0	0	0	0	0	0	0	0	0	0	0	0	0	0	0	4	0	0	Bacteria	Proteobacteria	Betaproteobacteria	Burkholderiales	Alcaligenaceae	Achromobacter		0.931746
2f28002c17d55720a704172a7e3188f8	0	0	0	0	0	0	0	0	0	0	0	0	0	0	0	0	0	0	0	3	0	Bacteria	Proteobacteria	Betaproteobacteria	Burkholderiales	Alcaligenaceae			0.95164
3a9de2a741395745514b4cc3dfd5859a	0	0	0	0	25	0	0	0	0	0	0	0	0	0	0	0	0	0	0	0	0	Bacteria	Proteobacteria	Betaproteobacteria	Burkholderiales	Alcaligenaceae			0.950706
16cfcefaa8e7475a1d441d9ada3269a4	0	0	0	0	0	5	0	0	0	0	0	0	0	0	0	0	0	0	0	0	0	Bacteria	Proteobacteria	Betaproteobacteria	Burkholderiales	Alcaligenaceae	Denitrobacter		0.863246
2e861782053cd7e846246299ae71f96d	0	0	0	0	0	0	0	0	0	0	0	0	0	0	0	0	0	0	12	0	0	Bacteria	Proteobacteria	Betaproteobacteria	Burkholderiales	Alcaligenaceae			0.930999
eb82821353ec6de78c161e7243badc64	0	0	0	0	0	0	0	0	0	0	0	0	0	0	0	0	0	9	0	0	0	Bacteria	Proteobacteria	Betaproteobacteria	Burkholderiales	Alcaligenaceae			0.927204
689808f8642a582ca1d490e06e6d54cc	51	172	37	40	51	18	92	1566	37	81	291	89	67	77	54	65	27	40	100	92	296	Bacteria	Proteobacteria	Betaproteobacteria	Burkholderiales	Alcaligenaceae			0.954513
0043d3078dc394aa6c7bdb2d2176d304	0	0	0	0	0	0	8	0	0	0	0	0	0	0	0	0	0	0	0	0	0	Bacteria	Proteobacteria	Betaproteobacteria	Burkholderiales	Alcaligenaceae			0.922249
15ee2ea4e952912a24eeee61ac90ebb3	0	8	0	0	0	0	0	0	0	0	0	0	0	0	0	0	0	0	0	0	0	Bacteria	Proteobacteria	Betaproteobacteria	Burkholderiales	Alcaligenaceae			0.931309
2bf9ae03c8ca6ca751215e9545e51a05	0	0	0	0	0	0	0	0	0	0	0	0	0	0	0	15	0	0	0	0	0	Bacteria	Proteobacteria	Betaproteobacteria	Burkholderiales	Alcaligenaceae			0.953655
c53b33fabae7d6ddbfdd4e6f692fce9c	0	0	0	0	0	0	0	0	0	0	0	0	0	0	0	3	0	0	0	0	0	Bacteria	Proteobacteria	Betaproteobacteria	Burkholderiales	Burkholderiaceae	Lautropia		0.999992
60c3f8c09e8d799ef42b9d04573892d8	0	0	0	0	0	0	0	0	0	0	0	0	0	0	0	0	0	0	3	0	0	Bacteria	Proteobacteria	Betaproteobacteria	Burkholderiales	Burkholderiaceae	Lautropia		0.999999
89aab02c2b495a329fc8f0cc8c677a12	0	0	0	0	0	0	0	0	0	0	0	0	44	0	0	0	0	0	0	0	0	Bacteria	Proteobacteria	Betaproteobacteria	Burkholderiales	Burkholderiaceae	Lautropia		0.999999
c4cb650fa6099b6411766152ca90715f	0	0	0	0	0	0	0	0	10	0	0	0	0	0	0	0	0	0	0	0	0	Bacteria	Proteobacteria	Betaproteobacteria	Burkholderiales	Burkholderiaceae	Lautropia		0.999998
ea756e6a6cf057d5da63e3e3c3f5f421	0	0	0	0	0	0	0	0	0	3	0	0	0	0	0	0	0	0	0	0	0	Bacteria	Proteobacteria	Alphaproteobacteria	Rickettsiales	Rickettsiaceae	Rickettsia		0.976783
3ab5b3b273aa2cf15c55e7eb4bed8469	0	0	0	0	0	0	0	0	0	0	0	0	0	0	0	0	0	0	17	0	0	Bacteria	Proteobacteria	Alphaproteobacteria	Rickettsiales	Rickettsiaceae	Rickettsia		0.762298
4fefccc1e94c84b4d86fcb13c05083c7	0	0	0	0	0	0	0	0	0	0	0	0	0	1	0	2	0	0	0	0	0	Bacteria	Proteobacteria	Betaproteobacteria	Burkholderiales	Alcaligenaceae			0.78778
c92255006eb8eed0f8baa25bfd04e6c7	0	0	0	0	0	0	0	0	0	0	0	0	0	0	5	0	0	0	0	0	0	Bacteria	Proteobacteria	Betaproteobacteria	Burkholderiales	Alcaligenaceae			0.806053
8f1033f9fa2b3316ee52ab18f15a3f50	0	0	0	0	0	0	0	0	0	0	0	0	0	0	0	0	0	0	0	3	0	Bacteria	Proteobacteria	Betaproteobacteria	Burkholderiales	Alcaligenaceae			0.804515
d99e44e1baa508221baaa5a6a4783999	0	0	0	0	0	0	0	0	0	0	0	0	0	0	0	0	10	0	0	0	0	Bacteria	Proteobacteria	Betaproteobacteria	Burkholderiales	Comamonadaceae	Leptothrix		0.843244
abd206fd54b129fda9c836315ec18c60	0	0	0	0	12	0	0	0	0	0	0	0	0	0	0	0	0	0	0	0	0	Bacteria	Proteobacteria	Betaproteobacteria	Burkholderiales	Comamonadaceae			0.989358
145f84f7bf046ef9929d274aa4d69fc8	0	0	0	0	0	0	0	0	0	0	0	0	0	0	0	0	0	0	8	0	0	Bacteria	Proteobacteria	Betaproteobacteria	Burkholderiales	Comamonadaceae			0.994235
98bfe1d018cf4f2c83ce2a5114b01845	0	0	0	0	0	0	0	0	0	0	0	0	0	0	0	3	0	0	0	0	0	Bacteria	Proteobacteria	Betaproteobacteria	Burkholderiales	Comamonadaceae			0.967579
3c09c31130664752c491ae7324c58137	0	0	0	0	6	0	0	0	0	0	0	0	0	0	0	0	0	0	0	0	0	Bacteria	Proteobacteria	Betaproteobacteria	Burkholderiales	Comamonadaceae	Leptothrix		0.859325
1c25f208abefce797db99eac442589b4	0	0	0	0	0	0	0	0	12	0	0	0	0	0	0	0	0	0	0	0	0	Bacteria	Proteobacteria	Betaproteobacteria	Burkholderiales	Comamonadaceae	Leptothrix		0.745478
a9cd3a4b8d4ae5986ac0bb1a47f87c8d	0	0	0	0	0	0	0	0	0	0	0	0	0	0	0	0	0	0	0	6	0	Bacteria	Proteobacteria	Betaproteobacteria	Burkholderiales	Comamonadaceae	Leptothrix		0.94569
2bc5832052b5463109981b8290100ad3	0	0	0	0	22	0	0	0	0	0	0	0	0	0	0	0	0	0	0	0	0	Bacteria	Proteobacteria	Betaproteobacteria	Burkholderiales	Comamonadaceae	Pelomonas		0.700829
2c168c25826d27b64ff00ecd40ca7069	0	0	0	0	0	0	0	0	0	4	0	0	0	0	0	0	0	0	0	0	0	Bacteria	Proteobacteria	Betaproteobacteria	Burkholderiales	Comamonadaceae			0.998038
fc066e3bb425ebabf71826c9cf501450	0	0	0	0	12	0	0	0	0	0	0	0	0	0	8	0	0	0	0	0	0	Bacteria	Proteobacteria	Betaproteobacteria	Burkholderiales	Comamonadaceae			0.998146
9b2504ce204822c0e9dfece802d7a63e	0	0	0	0	8	0	0	0	0	0	0	0	0	0	0	0	0	0	0	0	0	Bacteria	Proteobacteria	Betaproteobacteria	Burkholderiales	Comamonadaceae	Tepidimonas		0.976292
10a6094fe1f271be4e087a1618535d98	0	0	0	0	3	0	0	0	0	0	0	0	0	0	0	0	0	0	0	0	0	Bacteria	Proteobacteria	Betaproteobacteria	Burkholderiales	Comamonadaceae	Tepidimonas		0.97378
995a462027972aa6b6e29ef0a3cdaaf3	0	0	0	0	0	0	0	0	0	5	0	0	0	0	0	0	0	0	0	0	0	Bacteria	Proteobacteria	Betaproteobacteria	Burkholderiales	Comamonadaceae	Tepidimonas		0.994263
1e96e925ab94f995eb01ca1805d5fc86	0	0	0	0	2	0	0	0	0	0	0	0	0	0	0	0	0	0	0	0	0	Bacteria	Proteobacteria	Betaproteobacteria	Burkholderiales	Oxalobacteraceae			0.964197
50b9b764ebe552ac6a6811febde140be	0	0	0	0	3	0	0	0	0	7	2	0	0	2	0	0	0	0	0	1	0	Bacteria	Proteobacteria	Betaproteobacteria	Burkholderiales	Oxalobacteraceae	Herminiimonas		0.864928
7d007b00ab2cec98e234fe822d9ffaf1	0	0	0	0	0	0	0	0	0	0	0	0	5	0	0	0	0	0	2	0	0	Bacteria	Proteobacteria	Betaproteobacteria	Burkholderiales	Oxalobacteraceae	Herminiimonas		0.708287
bc5bdcd08399d005ed44e766eb77c0d1	0	0	0	0	0	0	0	0	0	0	0	0	4	0	0	0	0	0	0	0	0	Bacteria	Proteobacteria	Betaproteobacteria	Burkholderiales	Oxalobacteraceae			0.982512
7031256043fbbe70e7d65d8ea2705311	0	0	0	0	0	0	0	0	0	7	0	0	0	0	0	0	0	0	0	0	0	Bacteria	Proteobacteria	Betaproteobacteria	Burkholderiales	Oxalobacteraceae			0.994495
0b36fd0a80514a9432e7b4e07a7d17cc	0	0	0	0	0	0	0	0	0	0	0	0	0	0	33	0	0	0	0	0	0	Bacteria	Proteobacteria	Betaproteobacteria	Burkholderiales	Oxalobacteraceae	Ralstonia		0.993149
a1f513b03c68009d440e6c01958bd618	0	0	0	0	0	0	0	0	0	0	0	0	0	0	0	0	0	0	0	2	0	Bacteria	Proteobacteria	Betaproteobacteria	Burkholderiales	Oxalobacteraceae			0.92084
de3dd229bca417cf3922f8faada5b3b1	0	0	0	0	0	0	0	0	0	8	0	0	0	0	0	0	0	0	0	0	0	Bacteria	Proteobacteria	Betaproteobacteria	Burkholderiales	Burkholderiaceae			0.884085
5aff4a8491cbc59cc721cf0a31f5d4a3	0	0	0	0	0	0	0	0	0	0	0	2	0	0	0	0	0	0	0	0	0	Bacteria	Proteobacteria	Betaproteobacteria	Burkholderiales				0.980468
5bc06fe72fd36242403871827b8b36dd	0	0	0	0	0	0	0	0	0	0	0	0	0	0	0	0	4	0	0	0	0	Bacteria	Proteobacteria	Betaproteobacteria	Burkholderiales				0.994599
564b721a37a8fd5eecc9d18d57034aff	0	0	0	0	0	852	0	0	0	17	0	0	0	5158	0	356	0	0	0	205	0	Bacteria	Proteobacteria	Betaproteobacteria	Burkholderiales	Burkholderiaceae	Burkholderia	bryophila	0.786045
b2509cd69e4d7bac408b9023e7ce395f	0	0	0	0	0	0	0	40	0	0	0	0	0	0	0	0	0	0	0	0	0	Bacteria	Proteobacteria	Betaproteobacteria	Burkholderiales	Burkholderiaceae	Burkholderia	bryophila	0.713537
fb5f76b496e4f0587571114d3fcd5c51	0	10	0	0	0	0	0	0	0	0	0	0	0	0	0	0	0	0	0	0	0	Bacteria	Proteobacteria	Betaproteobacteria	Burkholderiales	Burkholderiaceae	Burkholderia	bryophila	0.807393
98da3777d45d8728305d20331b5e504f	0	0	0	0	0	0	0	0	0	0	0	0	0	22	0	0	0	0	0	0	0	Bacteria	Proteobacteria	Betaproteobacteria	Burkholderiales	Burkholderiaceae			0.811912
2392cefb6c20874efa3fe8b0c5ad4a21	0	0	0	0	0	0	0	0	0	0	0	0	0	0	0	0	0	0	0	13	0	Bacteria	Proteobacteria	Betaproteobacteria	Burkholderiales	Burkholderiaceae			0.795749
193b68b9a19288572eaca0a23f5b60cb	0	0	0	0	0	0	0	0	0	12	0	0	0	0	0	0	0	0	0	0	0	Bacteria	Proteobacteria	Betaproteobacteria	Burkholderiales	Burkholderiaceae			0.956888
8833a0a2bf271365cae488f03f85f48f	0	0	0	0	0	0	0	0	0	5	0	0	0	0	0	0	0	0	0	0	0	Bacteria	Proteobacteria	Betaproteobacteria	Burkholderiales	Burkholderiaceae			0.945811
ffbe063f92ed70c470904186864b3053	0	0	0	0	0	0	3	0	0	0	0	0	0	0	0	0	0	0	0	0	0	Bacteria	Proteobacteria	Betaproteobacteria	Burkholderiales	Burkholderiaceae			0.844019
4a6fbf0b7113eb2e479d475c10c70566	0	0	0	0	0	0	0	0	0	0	0	0	0	0	0	0	0	0	0	455	0	Bacteria	Proteobacteria	Betaproteobacteria	Burkholderiales	Burkholderiaceae	Pandoraea		0.990452
f31a24f384e693e7bbf4f23835e1239a	0	0	0	0	4	0	0	0	0	0	0	0	0	0	0	0	0	0	0	0	0	Bacteria	Proteobacteria	Betaproteobacteria	MKC10				0.790557
7b01b89e778443a050b2608c9ab336db	0	0	0	0	0	0	0	0	0	0	0	0	0	0	0	0	0	0	2	0	0	Bacteria	Proteobacteria	Betaproteobacteria					0.999662
4bf5b94c9c68ebb7c16924adaa1ba4e1	0	0	0	0	3	0	0	0	0	0	0	0	0	0	0	0	0	0	0	0	0	Bacteria	Proteobacteria	Betaproteobacteria	Burkholderiales	Comamonadaceae	Tepidimonas		0.98316
37244d57f938423627ba670455ce64af	0	0	0	0	0	0	0	0	0	0	0	0	0	4	0	0	0	0	0	0	0	Bacteria	Proteobacteria	Betaproteobacteria	MND1				0.991838
f8d1bbf6ea65d1b3d0f8b3c4d72a777e	0	0	0	0	0	0	0	0	0	0	0	0	0	0	0	0	0	0	9	0	0	Bacteria	Proteobacteria	Betaproteobacteria					0.995935
69ed06b466b18d84c2115a7c63cf90eb	0	0	0	0	0	0	0	0	0	0	0	0	0	29	0	0	0	0	0	72	0	Bacteria	Proteobacteria						0.995402
37f38765c54105db06df203e4c0d91a0	0	0	0	0	6	0	0	0	0	0	0	0	0	0	0	0	0	0	0	0	0	Bacteria	Proteobacteria	Gammaproteobacteria	Cardiobacteriales	Cardiobacteriaceae	Cardiobacterium		0.999111
d18a513743dac6490094c628440894c3	0	0	0	0	0	0	0	0	0	0	0	0	0	0	0	0	0	0	4	0	0	Bacteria	Proteobacteria	Alphaproteobacteria					0.970802
b460d882c141928b43157f3cee395e9a	0	0	0	0	0	0	0	3	0	0	0	0	0	0	0	0	0	0	0	0	0	Bacteria	Proteobacteria	Alphaproteobacteria					0.862276
bf1ef9c2f8cc7ed0517dc2e83ab63b73	0	0	0	0	16	0	0	0	0	0	0	0	0	0	0	0	0	0	0	0	0	Bacteria	Proteobacteria	Alphaproteobacteria					0.960411
30e0db47ef7f9163de01409addd65d6f	0	0	0	0	0	4	0	0	0	0	0	0	0	0	0	0	0	0	0	0	0	Bacteria	Proteobacteria	Alphaproteobacteria	Rhodospirillales				0.990291
801385377cbe144be0407695f826cb6d	0	0	0	0	0	0	0	0	0	0	0	0	0	0	0	0	0	0	17	0	0	Bacteria	Proteobacteria	Alphaproteobacteria	Rhodospirillales	Rhodospirillaceae			0.766656
19fe0b8ce9061f763e9b9ed94f487d8d	0	0	0	0	0	0	0	0	0	0	0	0	0	8	0	0	0	0	0	0	0	Bacteria	Proteobacteria	Alphaproteobacteria	Rhodospirillales	Acetobacteraceae			0.999843
c65b213246362f71a19bf8e1aaa4b8e9	0	0	0	0	0	0	0	0	0	0	0	0	0	0	0	0	0	0	78	0	0	Bacteria	Proteobacteria	Alphaproteobacteria	Rhodospirillales	Acetobacteraceae	Roseomonas		0.986821
ea071342d4ddfc73dcbec51d4547a47f	0	13	0	0	0	0	0	0	0	0	0	0	0	0	0	0	0	0	0	0	0	Bacteria	Proteobacteria	Alphaproteobacteria	Rhodospirillales	Acetobacteraceae	Roseomonas		0.998496
56cad51702ed16863d4f8d8ea1735fa7	0	0	0	0	53	0	0	0	0	13	0	0	0	2	0	0	6	3	0	9	0	Bacteria	Proteobacteria	Alphaproteobacteria	Rhodospirillales	Acetobacteraceae	Roseomonas		0.998532
3edb4de4640a52131581745ca75555f9	0	0	0	0	0	0	0	0	0	0	0	0	5	0	0	0	0	0	0	0	0	Bacteria	Proteobacteria	Alphaproteobacteria	Rhodospirillales	Acetobacteraceae	Roseomonas		0.998531
c5a1473fa1d92482b88dea7af3291c8c	0	3	0	0	0	0	0	0	0	0	0	0	0	0	0	0	0	0	0	0	0	Bacteria	Proteobacteria	Alphaproteobacteria					0.994436
42de099f11040c31d41e3e656cd970ba	0	0	0	0	0	0	0	0	0	0	0	0	0	0	0	4	0	0	0	0	0	Bacteria	Proteobacteria	Alphaproteobacteria	Rhodospirillales	Acetobacteraceae	Acidocella		0.999306
8283441cd9608640acd374d633e50722	0	0	0	0	0	0	0	15	0	0	0	0	0	0	0	0	0	0	0	0	0	Bacteria	Proteobacteria	Alphaproteobacteria	Rhodospirillales	Acetobacteraceae	Acetobacter		0.992918
84c1b33cfb6e188c91520a162b79dd2a	0	0	0	0	0	0	0	0	0	38	0	0	0	0	0	0	0	0	0	0	0	Bacteria	Proteobacteria	Alphaproteobacteria	Rhodospirillales	Acetobacteraceae			0.999988
91faf2b7f5b55a717e5f23441f052bee	0	0	0	0	7	0	0	0	0	0	0	0	0	0	0	0	0	0	0	0	0	Bacteria	Proteobacteria	Alphaproteobacteria	Rhodospirillales	Rhodospirillaceae			0.813454
aa4a550e099cffd70d7d9a87e0cb206a	0	0	0	0	0	0	0	0	0	0	0	0	0	0	0	6	0	0	0	0	0	Bacteria	Proteobacteria	Alphaproteobacteria	Rhodospirillales	Rhodospirillaceae			0.984953
5d38a506acc81a3bf8e7ca20665891c7	0	0	0	0	0	0	0	0	0	0	7	0	0	0	0	0	0	0	0	0	0	Bacteria	Proteobacteria	Alphaproteobacteria	Rhodospirillales	Rhodospirillaceae	Skermanella		0.999397
547ff85a983d18fdd910681c70a211c4	0	0	0	0	11	0	0	0	0	0	0	0	0	0	0	0	0	0	0	0	0	Bacteria	Proteobacteria	Alphaproteobacteria	Rhodospirillales	Rhodospirillaceae			0.977824
3bc56f9738ba8fc98016bca869090e03	0	4	0	0	0	0	0	0	0	0	0	0	0	0	0	0	0	0	0	0	0	Bacteria	Proteobacteria	Alphaproteobacteria	Rhizobiales				0.708169
5ee4095e49edb22cc468ce185827c1d1	0	0	0	0	0	0	0	0	0	0	0	0	0	0	0	30	0	0	0	0	0	Bacteria	Proteobacteria	Alphaproteobacteria					0.999827
6587bc6f04b56dcb71befb3eb6ffa23b	0	0	0	0	0	0	0	0	0	7	0	0	0	0	0	0	0	0	0	0	0	Bacteria	Proteobacteria	Alphaproteobacteria	Rhizobiales				0.966719
60e04995f5d9ff1b90819c06277115ae	0	0	0	0	0	0	0	0	0	14	0	0	0	0	0	0	0	0	0	0	0	Bacteria	Proteobacteria	Alphaproteobacteria	Rhizobiales	Hyphomicrobiaceae	Hyphomicrobium		0.721972
00d3bebef4822556aef53279646fcdba	0	0	0	0	0	0	0	0	0	7	0	0	0	0	0	0	0	0	0	0	0	Bacteria	Proteobacteria	Alphaproteobacteria	Rhizobiales	Hyphomicrobiaceae	Hyphomicrobium		0.73509
86c5c3ed45b79936f8e2040882af5d01	0	0	0	0	0	0	0	0	0	3	0	0	0	0	0	0	0	0	0	0	0	Bacteria	Proteobacteria	Alphaproteobacteria					0.999446
5184830b8bef83f32905b5329a0268a0	0	0	0	0	0	0	0	0	0	0	10	0	0	0	0	0	0	0	0	0	0	Bacteria	Proteobacteria	Alphaproteobacteria	Rhizobiales	Beijerinckiaceae	Beijerinckia		0.984229
c4fb56050b1860b8576fa1651e12c408	0	0	0	0	0	0	0	0	0	0	0	0	0	0	0	0	0	0	5	0	0	Bacteria	Proteobacteria	Alphaproteobacteria	Rhizobiales	Beijerinckiaceae	Beijerinckia		0.741143
7e6bf3fb3f838c35e91e67fd52f9a664	0	0	0	0	6	0	0	0	0	0	0	0	0	0	0	0	0	0	0	0	0	Bacteria	Proteobacteria	Alphaproteobacteria	Rhizobiales	Beijerinckiaceae	Beijerinckia		0.894453
31491e085d1acb9e4e31d8b85300cb9b	0	0	0	0	0	0	0	0	0	3	0	0	0	0	0	0	0	0	0	0	0	Bacteria	Proteobacteria	Alphaproteobacteria	Rhizobiales	Beijerinckiaceae	Beijerinckia		0.904979
dc5b36f42d77fbe0431336da9d575195	0	0	0	0	0	0	0	0	0	0	0	0	0	0	0	0	0	0	9	0	0	Bacteria	Proteobacteria	Alphaproteobacteria	Rhizobiales	Beijerinckiaceae	Beijerinckia		0.943695
9ec292817098548f15b977df8a8624b7	0	0	0	0	0	0	0	0	0	0	0	0	0	8	0	0	0	0	0	0	0	Bacteria	Proteobacteria	Alphaproteobacteria	Rhizobiales				0.787673
5b7373fbfa80c558344869e3fee2424f	0	0	0	0	0	0	0	0	0	0	0	0	0	4	0	0	0	0	0	0	0	Bacteria	Proteobacteria	Alphaproteobacteria	Rhizobiales	Methylocystaceae	Methylosinus		0.709928
1c54f31d91425c41635811d519714cfc	0	0	0	0	0	0	0	0	0	4	43	0	0	0	0	0	0	0	6	0	0	Bacteria	Proteobacteria	Alphaproteobacteria	Rhizobiales				0.99782
00ab7d89566c3eb313c9af95737678ba	0	0	0	0	0	0	0	0	0	0	0	0	7	0	0	0	0	0	0	0	0	Bacteria	Proteobacteria	Alphaproteobacteria	Rhizobiales	Xanthobacteraceae			0.719818
52dccda998d5a8444785bfea5ecdb52b	0	0	0	0	0	0	0	10	0	0	0	0	0	0	0	0	0	0	0	0	0	Bacteria	Proteobacteria	Alphaproteobacteria	Rhizobiales	Xanthobacteraceae			0.772052
1735ef85f7fa2d314f88280805248410	0	0	0	0	15	0	0	0	0	0	0	0	0	0	0	0	0	0	0	0	0	Bacteria	Proteobacteria	Alphaproteobacteria	Rhizobiales	Xanthobacteraceae			0.725417
f9990ee5704b55f4449fd293b177e61b	0	0	0	0	0	0	0	0	0	57	0	0	0	0	0	0	0	0	0	0	0	Bacteria	Proteobacteria	Alphaproteobacteria	Rhizobiales	Xanthobacteraceae			0.704356
38e211070807052e034d47c7324fb8c2	0	0	0	0	19	0	0	0	0	0	0	0	0	0	0	9	0	0	0	0	0	Bacteria	Proteobacteria	Alphaproteobacteria	Rhizobiales				0.950384
0a873d358109d2111eed1abba67f5c50	0	0	0	0	0	0	19	0	0	0	0	0	0	0	0	0	0	0	0	0	0	Bacteria	Proteobacteria	Alphaproteobacteria	Rhizobiales				0.963245
da783d4ba67536163ffff81867afe232	0	0	0	0	16	0	0	0	0	0	0	0	0	0	0	0	0	0	0	0	0	Bacteria	Proteobacteria	Alphaproteobacteria	Rhizobiales	Xanthobacteraceae			0.700583
7202cfc8069e6fbe50142cd6ba800bda	0	0	0	0	0	0	0	0	0	8	0	0	0	0	0	0	0	0	16	0	0	Bacteria	Proteobacteria	Alphaproteobacteria	Rhizobiales				0.953786
2a8fa9b3dbea6e4a91dd57fcf9205b07	0	0	0	0	0	0	0	0	0	15	0	0	0	0	0	0	0	0	0	0	0	Bacteria	Proteobacteria	Alphaproteobacteria	Rhizobiales	Xanthobacteraceae			0.734318
0848d1b85898fe7a49b09fd6b550865c	0	0	0	7	0	0	0	0	0	0	0	0	0	0	0	14	0	0	0	0	0	Bacteria	Proteobacteria	Alphaproteobacteria	Rhizobiales	Xanthobacteraceae			0.71914
47b2d9305e7745d3a0682d83a33bb5ae	0	0	0	0	0	0	0	0	0	12	0	0	0	0	0	0	0	0	0	0	0	Bacteria	Proteobacteria	Alphaproteobacteria					0.999926
d4a93abe8a8e516aef9f2f81449de32e	0	0	0	0	27	0	0	0	0	0	0	0	0	0	0	0	0	0	38	0	0	Bacteria	Proteobacteria	Alphaproteobacteria	Rhizobiales				0.910623
e51d22a14d7b0b9dbb6faedd345eeb74	0	0	0	0	0	0	0	0	0	22	0	0	0	0	0	0	0	0	0	0	0	Bacteria	Proteobacteria	Alphaproteobacteria	Rhizobiales				0.902981
96ae47fbb8dbe7783245f6659f2eda51	0	0	0	0	0	0	0	2	0	0	0	0	0	0	0	0	0	0	0	0	0	Bacteria	Proteobacteria	Alphaproteobacteria	Rhizobiales				0.812445
54bfb0c1ce50afcad29b7411a3e19bf2	0	0	6	0	0	0	0	0	0	0	0	0	0	0	0	0	0	0	0	0	0	Bacteria	Proteobacteria	Alphaproteobacteria	Rhizobiales				0.814679
afc3574bcd9b893b7caa3995008778fc	0	0	0	0	0	0	0	0	0	0	0	0	0	0	0	2	0	0	0	0	0	Bacteria	Proteobacteria	Alphaproteobacteria	Rhizobiales	Bradyrhizobiaceae			0.955872
e2da43bf5064df8f03404f482d9d6c9f	0	0	0	0	0	0	0	0	0	5	0	0	0	0	0	0	0	0	0	0	0	Bacteria	Proteobacteria	Alphaproteobacteria	Rhizobiales				0.808127
77e627be37ce1d0544655738cf8df322	0	0	0	0	0	0	0	0	0	6	0	0	0	0	0	0	0	0	0	0	0	Bacteria	Proteobacteria	Alphaproteobacteria	Rhizobiales	Rhizobiaceae	Kaistia		0.999798
f3b1e3fda1ab537ad855b70788613174	0	0	0	0	2	0	0	0	0	0	0	0	0	0	0	0	0	0	0	0	0	Bacteria	Proteobacteria	Alphaproteobacteria					0.925543
8f868088e0af8ed5cc34dfcda6d4af98	0	0	0	0	265	0	0	0	0	0	0	0	0	0	0	0	0	0	0	0	0	Bacteria	Proteobacteria	Alphaproteobacteria	Rhizobiales				0.99889
f4e0493ad7dd36c7017e40d6b3b7fd55	0	0	0	0	0	0	0	0	0	0	0	0	4	0	0	0	0	0	0	0	0	Bacteria	Proteobacteria	Alphaproteobacteria	Rhizobiales	Phyllobacteriaceae	Mesorhizobium		0.806086
06d81a0d5814b342e424335648ba4cdd	0	0	0	0	0	0	0	0	0	7	0	0	0	15	0	0	0	3	0	0	0	Bacteria	Proteobacteria	Alphaproteobacteria	Rhizobiales	Phyllobacteriaceae			0.910903
1d403f550151afc156a703a1fdab7a02	0	0	0	0	0	0	0	0	0	8	0	0	0	0	0	0	0	0	0	0	0	Bacteria	Proteobacteria	Alphaproteobacteria	Rhizobiales				0.996144
107c328aa6945c9d9432e66c15e49b6c	0	0	0	0	0	0	0	0	0	9	0	0	0	0	0	0	0	0	0	0	0	Bacteria	Proteobacteria	Alphaproteobacteria	Rhizobiales				0.997574
e4c3f4e6e195e7aeb50dfbb2d8c53551	0	0	0	0	0	0	0	0	0	0	7	0	0	0	0	0	0	0	0	0	0	Bacteria	Proteobacteria	Alphaproteobacteria	Rhizobiales	Rhizobiaceae	Rhizobium		0.82299
2e07124b5108c3656b1beaa486c2c20e	0	0	0	0	3	0	0	0	0	0	0	0	0	0	0	0	0	0	0	0	0	Bacteria	Proteobacteria	Alphaproteobacteria	Rhizobiales	Rhizobiaceae	Rhizobium		0.829605
6c0804546dc52be65db64f8b33e0a140	0	0	0	0	0	0	0	0	0	0	0	0	0	0	0	0	0	0	0	2	0	Bacteria	Proteobacteria	Alphaproteobacteria	Rhizobiales				0.922218
df48a132756640770a9804365220e499	0	0	4	0	16	0	0	0	0	0	0	0	0	0	0	0	0	0	0	0	0	Bacteria	Proteobacteria	Alphaproteobacteria	Rhizobiales	Rhizobiaceae	Rhizobium		0.837683
8c4f594daef50c740332e493069deca9	0	0	0	0	0	0	0	8	0	0	0	0	0	0	0	10	0	0	0	0	0	Bacteria	Proteobacteria	Alphaproteobacteria	Rhizobiales	Rhizobiaceae	Rhizobium		0.968516
bdb6e5728c8d99d1ce068bc58c16852a	0	0	0	0	0	0	0	0	0	0	0	0	0	3	0	0	0	0	0	0	0	Bacteria	Proteobacteria	Alphaproteobacteria	Rhizobiales	Rhizobiaceae			0.872787
0581a34d9cf140d214cc9cca83808bb1	0	0	0	0	31	0	0	0	0	0	0	0	0	0	0	0	0	0	0	0	0	Bacteria	Proteobacteria	Alphaproteobacteria	Rhizobiales	Rhizobiaceae	Rhizobium		0.95928
284566827fbb4b9c30b27dbd25e5619b	0	0	0	0	0	0	0	0	0	0	0	0	0	0	0	0	0	0	0	6	0	Bacteria	Proteobacteria	Alphaproteobacteria	Rhizobiales				0.997015
19e923b8a81abf2c7ca25519c98cc617	0	0	0	0	0	0	0	0	0	0	0	0	0	0	5	0	0	0	0	0	0	Bacteria	Proteobacteria	Alphaproteobacteria	Rhizobiales	Rhizobiaceae			0.884967
e578ad7a9d2e2776dc0093438500a560	0	0	0	0	6	0	0	0	0	0	0	0	0	0	0	0	0	0	0	0	0	Bacteria	Proteobacteria	Alphaproteobacteria	Rhizobiales	Rhizobiaceae			0.856426
61df43035a76292f19b5c9e2c43f07dc	0	0	0	0	0	0	0	0	0	13	0	0	0	0	0	0	0	0	0	0	0	Bacteria	Proteobacteria	Alphaproteobacteria	Rhizobiales	Rhizobiaceae			0.933728
d001472f8a019a8f70c58557567db25b	0	0	0	0	8	0	0	0	0	0	0	0	0	0	0	0	0	0	0	0	0	Bacteria	Proteobacteria	Alphaproteobacteria	Rhizobiales	Brucellaceae			0.766331
f059e90cc41ee5f969242d1ff0806b43	0	0	0	0	65	0	0	0	0	0	0	0	0	0	0	0	0	0	0	0	0	Bacteria	Proteobacteria	Alphaproteobacteria	Rhizobiales				0.984938
8681dfa96743fc104796ef38914b1a02	6	0	0	0	0	0	0	0	0	0	0	0	0	0	0	0	0	0	0	0	0	Bacteria	Proteobacteria	Alphaproteobacteria	Rickettsiales	Rickettsiaceae	Rickettsia		0.751968
33f6be1c2be6b46d3f4567f1555fb98f	0	0	0	0	0	0	0	0	0	0	2	0	0	0	0	0	0	0	0	0	0	Bacteria	Proteobacteria	Alphaproteobacteria					0.897238
bd0865b7afaf148fad57146401dd4828	0	0	0	0	0	0	0	0	0	0	0	0	0	0	0	0	0	0	11	0	0	Bacteria	Proteobacteria	Alphaproteobacteria	Caulobacterales	Caulobacteraceae			0.999993
67a2eace862bdb36609069c51c8160da	0	0	0	0	0	0	0	0	0	0	0	0	0	0	0	0	0	0	12	0	0	Bacteria	Proteobacteria	Alphaproteobacteria	Caulobacterales	Caulobacteraceae			0.997293
ba668d9f1029cb4e14a71b0e29757d58	0	0	0	0	0	0	0	0	0	148	0	0	0	0	0	0	0	0	110	0	0	Bacteria	Proteobacteria	Alphaproteobacteria	Caulobacterales	Caulobacteraceae	Asticcacaulis		0.856096
cff5ebe741875bd480f0ceebeab33d7f	0	0	0	0	0	0	0	0	0	0	0	0	0	0	0	0	0	0	5	0	0	Bacteria	Proteobacteria	Alphaproteobacteria	Caulobacterales	Caulobacteraceae			0.999875
9b8576b720e5acd3fa88e50799800b70	0	0	0	0	0	0	9	0	0	0	3	0	0	0	0	0	0	0	0	0	0	Bacteria	Proteobacteria	Alphaproteobacteria	Caulobacterales	Caulobacteraceae			0.999862
2d8b2a591d061f1c2aff1a02f22aa55e	3	0	0	0	0	0	0	0	0	0	0	0	0	0	0	0	0	0	0	0	0	Bacteria	Proteobacteria	Alphaproteobacteria	Caulobacterales	Caulobacteraceae			0.999898
a49fac98b6341dd1930915b1ad4a2c97	0	0	0	0	19	0	0	0	0	0	0	0	0	0	0	0	0	0	0	0	0	Bacteria	Proteobacteria	Alphaproteobacteria	Caulobacterales	Caulobacteraceae	Mycoplana		0.999976
de982430cc427bd5a3d22a675de99184	0	0	0	0	0	0	0	0	0	0	0	0	0	5	0	0	0	0	0	0	0	Bacteria	Proteobacteria	Alphaproteobacteria	Caulobacterales	Caulobacteraceae	Mycoplana		0.999978
79faf1afe7a2fad7483f1a5c4551113b	0	0	0	0	0	0	0	0	0	15	0	0	0	0	0	0	0	0	0	0	0	Bacteria	Proteobacteria	Alphaproteobacteria	Caulobacterales	Caulobacteraceae			0.999999
a3bbb31a19dd830b08205281e8a0eb9c	0	0	0	0	0	0	0	0	0	24	0	0	0	0	0	0	0	0	0	0	0	Bacteria	Proteobacteria	Alphaproteobacteria	Caulobacterales	Caulobacteraceae	Caulobacter		0.801469
dfad7479ee7a05f147a47c78239ab6ab	0	0	0	0	20	0	0	0	0	31	0	0	0	0	0	0	0	0	0	0	0	Bacteria	Proteobacteria	Alphaproteobacteria	Caulobacterales	Caulobacteraceae	Caulobacter		0.942979
8471c5b4bdebdd3ba8801c2a1054b67f	0	0	0	0	35	0	0	0	0	0	0	0	0	0	0	0	0	0	0	0	0	Bacteria	Proteobacteria	Alphaproteobacteria	Caulobacterales	Caulobacteraceae	Phenylobacterium		0.757526
02dcf56849278f5544a727b709f03999	0	0	0	0	0	0	0	0	0	0	0	0	0	0	0	0	0	0	7	0	0	Bacteria	Proteobacteria	Alphaproteobacteria	Caulobacterales	Caulobacteraceae	Phenylobacterium		0.861991
d4405a68ef100bf9a3bfe5ef684d2b29	0	0	0	0	0	0	0	0	0	5	0	0	0	0	0	0	0	0	0	0	0	Bacteria	Proteobacteria	Alphaproteobacteria	Rhizobiales				0.845503
e02f14f0dd869846d425cc85dfe1f1f4	0	0	0	0	0	0	0	0	0	0	0	0	0	0	0	0	0	0	0	6	0	Bacteria	Proteobacteria	Alphaproteobacteria	Rhizobiales				0.86292
c71b359d5295719d7a70e9b8e9e199a3	0	0	0	0	0	0	0	0	0	0	0	0	0	0	0	0	0	0	8	0	0	Bacteria	Proteobacteria	Alphaproteobacteria	Rhodobacterales	Rhodobacteraceae	Rubellimicrobium		0.956657
565180c3687ceb485e4955d10c15943f	0	0	0	0	0	0	0	0	0	0	0	0	0	0	0	0	0	0	5	0	0	Bacteria	Proteobacteria	Alphaproteobacteria	Rhodobacterales	Rhodobacteraceae	Paracoccus		0.999463
aacfb2f4273905b40508ef0482e5456c	0	0	0	0	0	3	0	0	0	0	0	0	0	0	0	0	0	0	0	0	0	Bacteria	Proteobacteria	Alphaproteobacteria	Rhodobacterales	Rhodobacteraceae	Paracoccus	aminovorans	0.928604
ef42f3dd40b8227a0964d1c1651461c6	0	0	0	0	0	0	0	0	5	61	0	0	0	6	0	0	0	0	0	0	0	Bacteria	Proteobacteria	Alphaproteobacteria	Rhodobacterales	Rhodobacteraceae	Paracoccus	aminovorans	0.953524
5ea2a619301c94465d228050d40b0277	0	0	0	0	0	0	0	0	0	0	0	4	0	0	0	0	0	0	0	0	0	Bacteria	Proteobacteria	Alphaproteobacteria	Rhodobacterales	Rhodobacteraceae	Paracoccus	aminovorans	0.92655
545374a8bef30f30e04dc54ae84f2fdd	0	0	0	0	29	0	0	0	0	0	0	0	0	0	0	0	0	0	0	0	10	Bacteria	Proteobacteria	Alphaproteobacteria	Rhodobacterales	Rhodobacteraceae	Paracoccus	aminovorans	0.874381
469afa11cec4c9b5fa093d44e612baa9	0	0	0	0	0	0	0	0	0	0	0	0	0	0	0	0	0	3	0	0	0	Bacteria	Proteobacteria	Alphaproteobacteria					0.999298
590016f66e421ee890865f5d15e1706c	0	0	0	0	0	0	0	0	0	0	0	0	0	0	0	0	0	0	0	7	0	Bacteria	Proteobacteria	Alphaproteobacteria	Rhodobacterales	Rhodobacteraceae	Paracoccus	aminovorans	0.858931
0e0689faf0fafd9df165aa2a033501e6	0	0	0	0	0	0	0	0	5	0	0	0	0	0	0	0	0	0	0	0	0	Bacteria	Proteobacteria	Alphaproteobacteria	Rhodobacterales	Rhodobacteraceae	Paracoccus	aminovorans	0.847334
c6cf78b8898b98970b7a5b7dafa99188	0	0	3	0	34	0	106	8	0	0	37	0	0	21	0	0	31	8	64	3	5	Bacteria	Proteobacteria	Alphaproteobacteria	Rhodobacterales	Rhodobacteraceae	Paracoccus	aminovorans	0.860611
ae983cf235e6ee5df583c7eb9d11b528	0	0	0	0	3	0	0	0	0	0	0	0	0	0	0	0	0	0	0	0	0	Bacteria	Proteobacteria	Alphaproteobacteria	Rhodobacterales	Rhodobacteraceae	Paracoccus	marcusii	0.889294
50613a96611d3674c424de0dcd9d285b	0	0	0	0	0	0	0	0	0	0	0	0	0	0	2	0	0	0	0	0	0	Bacteria	Proteobacteria	Gammaproteobacteria					0.756349
8d9891375f5b180d698a6fb26ad53eff	0	0	0	0	51	0	0	12	0	48	0	0	11	0	31	0	21	0	0	0	0	Bacteria	Proteobacteria	Alphaproteobacteria	Rhodobacterales	Rhodobacteraceae	Paracoccus		0.999516
e6ec0a93081ffa72da43b0d731a8f660	0	0	0	0	0	0	2	0	0	0	0	0	0	0	0	0	0	0	0	0	0	Bacteria	Proteobacteria	Alphaproteobacteria	Rhodobacterales	Rhodobacteraceae			0.993106
65cf9a35259e00827ce7624506f3badb	0	0	0	0	0	0	0	0	0	0	0	0	0	0	0	0	4	0	0	0	0	Bacteria	Proteobacteria	Alphaproteobacteria	Rhodobacterales	Rhodobacteraceae			0.806954
9a56017e4f511b6c7fcbcb2011482e48	0	0	0	0	0	0	0	4	0	0	0	0	0	0	0	0	0	0	0	0	0	Bacteria	Proteobacteria	Alphaproteobacteria	Rhizobiales				0.862109
f3019c23bb5b000ad2dbc4c1fa76b0a2	0	0	0	0	0	0	0	0	0	0	2	0	0	0	0	0	0	0	0	0	0	Bacteria	Proteobacteria	Alphaproteobacteria	Rhizobiales	Methylobacteriaceae	Methylobacterium		0.705642
1154a88e672dbba0c885d872d172286c	0	0	0	0	0	0	0	0	0	0	0	0	0	0	0	46	0	0	0	0	0	Bacteria	Proteobacteria	Gammaproteobacteria	Xanthomonadales	Xanthomonadaceae			0.996427
e112d843f63a206bcc3c08535089c225	0	0	0	0	0	0	0	0	0	0	0	0	0	0	0	0	0	0	11	0	0	Bacteria	Proteobacteria	Gammaproteobacteria	Xanthomonadales	Xanthomonadaceae	Rhodanobacter		0.905639
524bae65b3c66435d173f6e3619b2320	0	0	0	0	0	0	3	0	0	0	0	0	0	0	0	0	0	0	0	0	0	Bacteria	Proteobacteria	Gammaproteobacteria	Xanthomonadales	Xanthomonadaceae	Rhodanobacter		0.793677
21470fb4d2d278452350ba12c0f07fb2	0	0	0	0	0	0	0	0	0	0	0	0	0	0	0	0	0	0	16	0	0	Bacteria	Proteobacteria	Gammaproteobacteria	Xanthomonadales	Xanthomonadaceae	Rhodanobacter		0.963998
a06d3d547c99fae5a12e2ede23ab4fb3	13	119	0	0	190	0	27750	116	90	39701	353	111	2408	1909	0	153	26	46	11427	5681	0	Bacteria	Proteobacteria	Gammaproteobacteria	Xanthomonadales	Xanthomonadaceae	Rhodanobacter		0.962763
20cab01cf81a3b81b61f11a0f22e4d58	0	0	0	0	0	0	4	0	0	0	0	0	0	0	0	0	0	0	0	0	0	Bacteria	Proteobacteria	Gammaproteobacteria	Xanthomonadales	Xanthomonadaceae	Rhodanobacter		0.936634
41f9fc8e788a62e056f57205099bf250	0	0	0	0	0	0	0	0	0	0	0	0	0	0	0	0	0	4	0	0	0	Bacteria	Proteobacteria	Gammaproteobacteria	Xanthomonadales	Xanthomonadaceae	Rhodanobacter		0.981609
3c96fd8883b0c384c5a9add5eadea389	0	0	0	0	0	0	0	0	0	0	3	0	0	0	0	0	0	0	0	0	0	Bacteria	Proteobacteria	Gammaproteobacteria	Xanthomonadales	Xanthomonadaceae	Rhodanobacter		0.983474
de429aadcf7573bd58509365e3599f3b	0	0	0	0	0	0	2	0	0	0	0	0	0	0	0	0	0	0	0	0	0	Bacteria	Proteobacteria	Gammaproteobacteria	Xanthomonadales	Xanthomonadaceae	Rhodanobacter		0.982854
3a7f68842707b578eb14fed59131a100	0	0	0	0	0	0	2	0	0	0	0	0	0	0	0	0	0	0	0	0	0	Bacteria	Proteobacteria	Gammaproteobacteria	Xanthomonadales	Xanthomonadaceae	Rhodanobacter		0.989819
a0561ceae4706abfd08e4ec9319e21d8	0	0	0	0	0	0	0	0	0	0	0	0	0	0	0	0	3	0	0	0	0	Bacteria	Proteobacteria	Gammaproteobacteria	Xanthomonadales	Xanthomonadaceae	Rhodanobacter		0.974575
20fb4d88da8f375e85f606ba9decbd66	0	0	0	0	0	0	0	0	0	0	5	0	0	0	0	0	0	0	0	0	0	Bacteria	Proteobacteria	Gammaproteobacteria	Xanthomonadales	Xanthomonadaceae	Rhodanobacter		0.980318
dfbebd8d0cf23f33edde3feb761c9e6a	0	0	0	0	0	0	0	0	0	0	0	0	0	0	0	0	28	0	0	0	0	Bacteria	Proteobacteria	Gammaproteobacteria	Xanthomonadales	Xanthomonadaceae	Rhodanobacter		0.958845
cd6900d0d2fadb2487eab3156872e374	0	0	0	0	0	18	0	0	0	0	0	0	0	0	0	0	0	0	0	0	0	Bacteria	Proteobacteria	Gammaproteobacteria	Xanthomonadales	Xanthomonadaceae	Rhodanobacter		0.977821
45d0391c93e0bc8fc539bd0d98ce21eb	0	0	0	0	0	0	0	0	0	0	0	0	0	0	0	0	0	0	5	0	0	Bacteria	Proteobacteria	Gammaproteobacteria	Xanthomonadales	Xanthomonadaceae	Rhodanobacter		0.97537
086734c37c3856aa9a0a6967a90f280c	0	0	0	0	0	0	7	0	0	0	0	0	0	0	0	0	0	0	0	0	0	Bacteria	Proteobacteria	Gammaproteobacteria					0.729027
d5bfb74e7c2b6fbb439c4f01290edfdb	0	0	0	0	0	0	0	8	0	0	0	0	0	0	0	0	0	0	0	0	0	Bacteria	Proteobacteria	Gammaproteobacteria	Xanthomonadales	Xanthomonadaceae	Rhodanobacter		0.966176
eb3c911208c9ded6fd8a86ded5d3a845	0	0	0	0	0	0	0	0	0	0	0	0	0	0	0	0	0	10	0	0	0	Bacteria	Proteobacteria	Gammaproteobacteria	Xanthomonadales	Xanthomonadaceae	Rhodanobacter		0.732284
be7916bd766049899011f92a642f98d2	29293	657	112	293	449	34	485	710	230	310	825	418	407	463	106	19601	18	302	311	272	533	Bacteria	Proteobacteria	Gammaproteobacteria	Xanthomonadales	Xanthomonadaceae	Rhodanobacter		0.977622
341f1e509b6d66c3e55c3ea7a7ee448e	0	0	0	0	0	0	5	0	0	0	0	0	0	0	0	0	0	0	0	0	0	Bacteria	Proteobacteria						0.904991
169267266735747e4085fc0ea1277be1	0	0	0	0	50	0	0	21	0	0	0	0	0	0	0	0	0	0	10	0	0	Bacteria	Proteobacteria	Gammaproteobacteria	Xanthomonadales	Xanthomonadaceae	Rhodanobacter		0.968957
b719ddad149ba73441acd60fd19775c6	0	0	0	0	0	0	0	0	0	0	19	0	0	0	0	0	0	0	0	0	0	Bacteria	Proteobacteria	Gammaproteobacteria	Xanthomonadales	Xanthomonadaceae	Rhodanobacter		0.979198
721fc66f811de1ed2f6eec80e0fd95fc	0	0	0	0	0	0	0	0	0	0	0	0	0	0	0	17	0	0	0	0	0	Bacteria	Proteobacteria	Gammaproteobacteria	Xanthomonadales	Xanthomonadaceae	Rhodanobacter		0.968975
da78ac7e33bf6af8d2f949c8da5a33cd	0	0	0	0	0	0	0	8	0	0	0	0	0	0	0	0	0	0	0	0	0	Bacteria	Proteobacteria	Gammaproteobacteria	Xanthomonadales	Xanthomonadaceae	Rhodanobacter		0.982872
ff443d99ea3c16b4659316efc172e6c0	0	0	0	0	19	0	0	0	0	0	0	0	0	0	0	0	0	0	0	0	0	Bacteria	Proteobacteria	Gammaproteobacteria	Xanthomonadales	Xanthomonadaceae	Rhodanobacter		0.987057
e8f1aeaac09df1d9c44313c9369a7b45	0	0	0	0	0	0	0	0	0	60	0	0	0	0	0	0	0	0	76	0	0	Bacteria	Proteobacteria	Gammaproteobacteria	Xanthomonadales	Xanthomonadaceae	Rhodanobacter		0.946558
8ae4f17ff5e442b1de83f77973add386	0	0	0	0	0	0	0	0	0	0	14174	0	0	0	0	0	0	0	0	0	0	Bacteria	Proteobacteria	Gammaproteobacteria	Xanthomonadales	Xanthomonadaceae	Rhodanobacter		0.953187
3bfb4430e1e5aeae32d1c2c1ea977fdb	0	0	0	0	0	0	0	0	0	0	8	0	0	0	0	0	0	0	0	0	0	Bacteria	Proteobacteria	Gammaproteobacteria	Xanthomonadales	Xanthomonadaceae	Rhodanobacter		0.765701
207b5f1bec94066af2619e7b3f7ed587	0	0	0	0	0	0	0	0	0	0	14	0	0	0	0	0	0	0	0	0	0	Bacteria	Proteobacteria	Gammaproteobacteria	Xanthomonadales	Xanthomonadaceae	Rhodanobacter		0.956286
74237b95566cb051e9ea4ddcdff8f30c	0	0	0	0	3	0	0	0	0	0	0	0	0	0	0	0	0	0	0	0	0	Bacteria	Proteobacteria	Gammaproteobacteria	Xanthomonadales				0.702822
1af4c12897089d830402ccb8f5732bd0	0	0	5	0	0	0	0	0	0	0	0	0	0	0	0	0	0	0	0	0	0	Bacteria	Proteobacteria	Gammaproteobacteria	Xanthomonadales	Xanthomonadaceae	Thermomonas		0.785323
ede5248c22181f4b7c3305bb2eff7898	0	0	0	0	3	0	0	0	0	0	0	0	0	0	0	0	0	0	0	0	0	Bacteria	Proteobacteria	Gammaproteobacteria	Xanthomonadales	Xanthomonadaceae	Stenotrophomonas		0.845753
595c098138135771ad1d1c9bbea1ec49	0	0	0	0	13	0	0	0	0	0	0	0	0	0	0	0	0	0	0	0	0	Bacteria	Proteobacteria	Gammaproteobacteria	Xanthomonadales	Xanthomonadaceae	Stenotrophomonas		0.825581
d31fc92a067a1d24b6622a9929602410	0	0	0	0	0	0	0	0	0	0	4	0	0	0	0	0	0	0	0	0	0	Bacteria	Proteobacteria	Gammaproteobacteria	Xanthomonadales	Xanthomonadaceae	Stenotrophomonas		0.949886
fcdb8ddc068d76b6d8233051f17f68e9	0	0	0	0	0	0	22	0	0	0	0	0	0	0	0	0	0	0	0	0	0	Bacteria	Proteobacteria	Gammaproteobacteria	Xanthomonadales	Xanthomonadaceae	Stenotrophomonas	acidaminiphila	0.889129
70d29668dc11c8bd3f28f11a52bf1747	0	0	0	0	0	0	0	0	0	0	0	8	0	0	0	0	0	0	0	0	0	Bacteria	Proteobacteria	Gammaproteobacteria	Xanthomonadales	Xanthomonadaceae	Stenotrophomonas		0.873374
6f5a3b3bb232d1dc077723e0f42bc85a	0	0	0	0	0	0	0	0	0	0	0	0	0	0	0	0	0	0	12	0	0	Bacteria	Proteobacteria	Gammaproteobacteria	Xanthomonadales	Xanthomonadaceae	Xanthomonas		0.75457
bfe375ad03a89d4e15660c52a4757f6f	0	0	0	0	0	0	0	0	0	9	0	0	0	0	0	0	0	0	0	0	0	Bacteria	Proteobacteria	Gammaproteobacteria	Xanthomonadales	Xanthomonadaceae			0.998004
1ea01df683d7271fa1430944eec97784	0	0	0	0	3	0	0	0	0	0	0	0	0	0	0	0	0	0	0	0	0	Bacteria	Proteobacteria	Gammaproteobacteria	Xanthomonadales	Xanthomonadaceae			0.999681
e492793d3ab91505257318af97dc6119	0	0	0	0	0	0	0	0	0	0	0	0	0	3	0	0	0	0	0	0	0	Bacteria	Proteobacteria	Gammaproteobacteria	Xanthomonadales	Xanthomonadaceae	Pseudoxanthomonas	mexicana	0.907184
546fb2601f28e914d03bf32610232463	0	0	0	0	8	0	0	0	0	0	0	0	0	0	0	0	0	0	0	0	0	Bacteria	Proteobacteria	Gammaproteobacteria	Xanthomonadales	Xanthomonadaceae	Stenotrophomonas		0.955029
5c3e93d8ad7324e130f69cbcfbdbbf65	0	0	0	0	0	0	0	0	0	0	0	0	0	0	7	0	0	0	0	0	0	Bacteria	Proteobacteria	Gammaproteobacteria	Xanthomonadales	Xanthomonadaceae	Stenotrophomonas		0.953769
add136e50e3baa5ec79fc4a014e7c2cd	0	0	0	0	0	0	0	0	0	0	0	0	0	0	0	0	0	4	0	0	0	Bacteria	Proteobacteria	Gammaproteobacteria	Xanthomonadales	Xanthomonadaceae	Stenotrophomonas		0.938041
f654735d97f9f9f87c45cf5a091b7547	0	0	0	0	0	0	0	0	0	0	0	0	0	0	0	0	0	0	5	0	0	Bacteria	Proteobacteria	Gammaproteobacteria	Xanthomonadales	Xanthomonadaceae	Stenotrophomonas		0.942429
cb1dbd2d80796bfba40a7ef3fe7efc7b	0	2	0	0	0	0	0	0	0	0	0	0	0	0	0	0	0	0	0	0	0	Bacteria	Proteobacteria	Gammaproteobacteria	Xanthomonadales	Xanthomonadaceae	Stenotrophomonas		0.936967
9b2560c4ff37789404964b52434f47d3	0	0	0	0	0	0	0	0	0	0	0	0	0	6	0	0	0	0	0	0	0	Bacteria	Proteobacteria	Gammaproteobacteria	Xanthomonadales	Xanthomonadaceae	Stenotrophomonas		0.956858
c27e4bfe06442c0857fe0ee32fbc5be0	0	0	0	0	0	0	0	0	0	0	0	0	0	0	0	0	0	0	0	2	0	Bacteria	Proteobacteria	Gammaproteobacteria	Xanthomonadales	Xanthomonadaceae	Stenotrophomonas		0.951292
dd852e4bb6dc4f250214d044e38a0765	0	0	0	0	0	0	0	8	0	0	0	0	0	0	0	0	0	0	0	0	0	Bacteria	Proteobacteria	Gammaproteobacteria	Xanthomonadales	Xanthomonadaceae	Stenotrophomonas		0.958442
adaf498a4cb65bc66318405b366838ae	0	0	0	0	0	0	0	0	0	0	0	0	0	0	0	0	0	0	5	0	0	Bacteria	Proteobacteria	Gammaproteobacteria	Xanthomonadales	Xanthomonadaceae			0.998508
76ac3bf29bde84f723c7a544077ea49c	0	0	0	0	0	0	0	0	0	12	0	0	0	0	0	0	0	0	0	0	0	Bacteria	Proteobacteria	Gammaproteobacteria	Xanthomonadales	Xanthomonadaceae	Thermomonas		0.794858
9ab40d2bf91a06138565dd6919d5c293	0	0	0	0	0	2	0	0	0	0	0	0	0	0	0	0	0	0	0	0	0	Bacteria	Proteobacteria	Gammaproteobacteria					0.751187
ad80fc5b1a3185cb732c417d1d49b854	0	0	0	2	0	0	0	0	0	0	0	0	0	0	0	0	0	0	0	0	0	Bacteria	Proteobacteria	Alphaproteobacteria					0.919128
6efd7c66ee1bc4c26d68934104657471	0	0	0	0	0	0	0	0	9	0	0	0	0	0	0	0	0	0	0	0	0	Bacteria	Proteobacteria	Alphaproteobacteria	Rickettsiales				0.773538
8d406f022128424aa0f3c56dcf5f4fca	0	0	0	0	0	0	0	0	0	0	3	0	0	0	0	0	0	0	0	0	0	Bacteria	Proteobacteria	Gammaproteobacteria					0.9545
8f6b98fe1205bdea93548428ed1f24d6	0	0	0	0	0	0	0	0	0	0	4	0	0	0	0	0	0	0	0	0	0	Bacteria	Actinobacteria	Actinobacteria	Actinomycetales				0.985137
97a7c60d5c1c405731edd160bb02542c	0	0	0	0	0	0	0	0	0	0	0	0	0	0	0	0	0	0	2	0	0	Bacteria	Actinobacteria	Actinobacteria					0.864457
fda5ef9339635618baa36715f9f8bbf8	0	0	0	0	0	0	0	11	0	0	0	0	0	0	0	0	0	0	0	0	0	Bacteria	Proteobacteria	Gammaproteobacteria	Enterobacteriales	Enterobacteriaceae			0.993187
05524fdd9cc2d66e0c9e57cda11e4309	0	0	0	0	0	0	0	0	0	5	0	0	0	0	0	0	0	0	0	0	0	Bacteria	Proteobacteria	Gammaproteobacteria					0.855868
47c8dcc29d4f499694c86179a2c6a337	0	0	0	0	0	0	0	0	0	0	0	0	0	0	0	0	0	0	0	7	0	Bacteria	Proteobacteria	Alphaproteobacteria	Rhizobiales	Methylobacteriaceae	Methylobacterium		0.963836
25879cb4c0395414cbbb4357bd7319b2	0	0	0	0	0	0	0	0	0	0	0	0	0	0	0	0	0	0	8	0	0	Bacteria	Proteobacteria	Alphaproteobacteria	Rhizobiales	Methylobacteriaceae	Methylobacterium		0.972764
25d61d264fe40f7f2ccfd2f22abb471a	0	0	0	0	0	0	0	0	0	0	13	0	0	0	0	0	0	0	0	0	0	Bacteria	Proteobacteria	Alphaproteobacteria	Rhizobiales	Methylobacteriaceae	Methylobacterium		0.97507
1a852bd52da608ce56b55f89db4cd66f	0	0	0	0	0	0	12	0	0	11	11	0	0	0	0	23	0	0	0	0	0	Bacteria	Proteobacteria	Alphaproteobacteria	Rhizobiales				0.967241
e6bcb66717fc9ca024a2af58abd77867	0	0	0	0	0	0	0	0	0	18	0	0	0	0	0	0	0	0	0	0	0	Bacteria	Proteobacteria	Alphaproteobacteria	Rhizobiales	Methylobacteriaceae	Methylobacterium	organophilum	0.881431
fc11e6cb0bf20ac30ffbec0e1b09d1c2	0	0	0	0	45	0	0	0	25	29	0	0	9	0	0	0	0	0	0	19	0	Bacteria	Proteobacteria	Alphaproteobacteria	Rhizobiales	Methylobacteriaceae	Methylobacterium		0.991019
37e9605fff775ec9bd4f333e32d52bd3	0	0	0	0	0	0	17	0	0	0	0	0	0	0	0	0	0	0	0	0	0	Bacteria	Proteobacteria	Alphaproteobacteria	Rhizobiales	Methylobacteriaceae	Methylobacterium		0.990572
7d809f3e66747f17e65bcf0e36994ea2	0	0	0	0	0	0	0	0	0	0	0	0	0	0	0	0	0	0	0	5	0	Bacteria	Proteobacteria	Alphaproteobacteria	Rhizobiales	Methylobacteriaceae	Methylobacterium	organophilum	0.733716
d0f02509b8c7bc140ee48644f03cfcc2	0	0	7	0	0	0	0	0	0	0	0	0	0	0	0	0	0	0	0	0	0	Bacteria	Proteobacteria	Alphaproteobacteria	Rhizobiales	Methylobacteriaceae	Methylobacterium	organophilum	0.794408
7e2b02ac896a80138511cff617c2604e	0	0	0	0	0	0	0	0	0	0	0	0	0	0	8	0	0	0	0	0	0	Bacteria	Proteobacteria	Alphaproteobacteria	Rhizobiales	Methylobacteriaceae	Methylobacterium	organophilum	0.919019
945ced1c660ae077bcc3b56befd89cea	0	0	0	0	0	0	0	0	0	0	0	0	0	0	0	0	0	0	0	4	0	Bacteria	Proteobacteria	Alphaproteobacteria	Rhizobiales	Methylobacteriaceae	Methylobacterium	organophilum	0.753974
5157a42e27385f84c7dad2999a3c38dc	0	0	0	0	20	0	5	0	0	0	0	0	0	0	0	0	0	0	0	0	6	Bacteria	Proteobacteria	Alphaproteobacteria	Rhizobiales	Methylobacteriaceae	Methylobacterium		0.806592
e5ef683931882938475ff239c0566060	0	0	0	0	9	0	0	0	0	0	0	0	0	0	0	0	0	0	0	0	0	Bacteria	Proteobacteria	Alphaproteobacteria	Rhizobiales	Methylobacteriaceae			0.998688
af62eadc565df2a5d7edc0efea2ef45f	0	0	0	0	29	0	0	0	0	0	0	0	0	0	0	0	0	0	0	0	0	Bacteria	Proteobacteria	Alphaproteobacteria	Rhizobiales	Methylobacteriaceae			0.997625
37ec22eaa3b74765a1121a979718566a	0	0	0	0	8	0	0	0	0	0	0	0	0	0	0	0	0	0	0	0	0	Bacteria	Proteobacteria	Alphaproteobacteria	Rhizobiales	Methylobacteriaceae	Methylobacterium	organophilum	0.728545
c62b72cd2050e48489f01e672a7bfc8c	0	0	0	0	0	0	0	0	0	0	0	0	0	4	0	0	0	0	0	0	0	Bacteria	Proteobacteria	Alphaproteobacteria	Rhizobiales	Methylobacteriaceae	Methylobacterium	komagatae	0.738559
72aefdc8301e551a486987c2d3e9e4ee	0	0	0	0	0	0	0	0	0	17	0	0	0	0	0	0	0	0	0	0	0	Bacteria	Proteobacteria	Alphaproteobacteria	Rhizobiales	Methylobacteriaceae	Methylobacterium		0.996458
2207232eabe7dfd5a92334116b8cf937	0	0	0	0	0	0	0	0	55	0	0	0	0	9	36	0	12	0	0	8	0	Bacteria	Proteobacteria	Alphaproteobacteria	Rhizobiales	Methylobacteriaceae	Methylobacterium		0.959706
756e290b103953bcded84d0def8599aa	0	0	0	0	0	7	0	0	0	0	0	0	0	0	0	0	0	0	0	0	0	Bacteria	Proteobacteria	Alphaproteobacteria	Rhizobiales	Methylobacteriaceae	Methylobacterium		0.959912
479e0fc1fdcaa4f575c087458423bf92	0	0	0	0	0	0	0	0	0	41	0	0	7	18	87	0	0	0	0	0	0	Bacteria	Proteobacteria	Alphaproteobacteria	Rhizobiales	Methylobacteriaceae	Methylobacterium		0.77478
d2d13f6eade0cd0cf8665d33bf5a455f	0	0	0	0	8	0	0	0	0	0	0	0	0	0	0	0	0	0	0	0	0	Bacteria	Proteobacteria	Alphaproteobacteria	Rhizobiales	Methylobacteriaceae	Methylobacterium		0.737925
6855f925b483e1931eafc1b950572179	0	0	0	0	0	0	0	0	0	0	0	0	0	8	0	0	0	0	0	0	0	Bacteria	Proteobacteria	Alphaproteobacteria	Rhizobiales	Methylobacteriaceae	Methylobacterium		0.982133
852db4bfcec3509f9c0500258ad974dd	0	0	0	0	0	0	0	0	0	0	0	0	6	0	0	0	0	0	0	0	0	Bacteria	Proteobacteria	Alphaproteobacteria	Rhizobiales	Bradyrhizobiaceae	Bosea	genosp.	0.829415
0434d65b9b75aedcedf3a452f6c9e775	0	0	0	0	0	0	0	0	0	11	0	0	0	0	0	0	0	0	0	0	0	Bacteria	Proteobacteria	Alphaproteobacteria	Rhizobiales	Bradyrhizobiaceae	Bosea	genosp.	0.93097
15dd6e9b55da5b2b60a5eb1748cf68f3	0	10	0	0	123	0	24	33	24	26	34	0	0	38	191	0	4	0	9	6	0	Bacteria	Proteobacteria	Alphaproteobacteria	Rhizobiales	Bradyrhizobiaceae			0.999875
c58e5a52a4cffd24bd486bc6734eef3c	0	0	0	0	0	0	0	0	0	7	10	0	0	0	0	0	0	0	0	0	0	Bacteria	Proteobacteria	Alphaproteobacteria	Rhizobiales	Bradyrhizobiaceae			0.999709
685db3daea4d2af9437539f32073b8bc	0	0	0	0	0	0	0	0	0	9	0	0	0	12	0	0	0	0	0	0	0	Bacteria	Proteobacteria	Alphaproteobacteria	Rhizobiales	Bradyrhizobiaceae			0.983088
bffee11c501c8d9ab19dd7ab309886c3	0	0	0	0	0	0	0	0	0	5	0	0	0	0	0	0	0	0	0	0	0	Bacteria	Proteobacteria	Alphaproteobacteria	Rhizobiales	Bradyrhizobiaceae			0.984294
1f7ba2005ce3737f6e009338ec949b7a	0	0	0	0	0	0	0	0	0	37	0	0	0	0	0	0	0	0	21	0	0	Bacteria	Proteobacteria	Alphaproteobacteria	Rhizobiales	Bradyrhizobiaceae			0.99988
05161021b4d5d3da3ae56f4adff7d408	0	0	0	0	0	0	0	0	0	8	0	0	0	0	0	0	0	0	0	0	0	Bacteria	Proteobacteria	Alphaproteobacteria	Rhizobiales	Bradyrhizobiaceae			0.999883
8bd51800bed5ff136897690da199156b	0	0	0	0	2	0	0	0	0	0	0	0	0	0	0	0	0	0	0	0	0	Bacteria	Proteobacteria	Alphaproteobacteria	Rhizobiales	Bradyrhizobiaceae			0.999915
51bf39eaa99486ebaaeca46996d1e4c8	0	0	0	0	0	0	2	0	0	0	0	0	0	0	0	0	0	0	0	0	0	Bacteria	Proteobacteria	Alphaproteobacteria	Rhizobiales				0.814293
ee58b872e1dc3385c8a1ebb09a965914	0	0	0	0	0	0	0	0	0	0	0	0	9	0	0	0	0	0	0	0	0	Bacteria	Proteobacteria	Alphaproteobacteria	Rhizobiales				0.895866
80bfcc699c8be60a4a281ec07509dd87	0	0	0	0	0	0	0	0	0	0	0	0	0	0	0	0	0	0	4	0	0	Bacteria	Proteobacteria	Alphaproteobacteria	Rickettsiales	Rickettsiaceae	Rickettsia		0.999726
d2a47ce514c830f30f32f005c51b03d1	0	0	0	0	0	0	0	0	0	0	0	0	0	0	0	0	0	5	0	0	0	Bacteria	Proteobacteria	Alphaproteobacteria	Rickettsiales	Rickettsiaceae	Rickettsia		0.998651
d27af7550ce99d7076db4651b745c73f	0	0	0	0	0	0	0	0	0	0	0	0	7	0	0	0	0	0	0	0	0	Bacteria	Proteobacteria	Alphaproteobacteria	Rickettsiales	Rickettsiaceae	Rickettsia		0.998337
9c688999e06de434cf0d797dbae83316	0	0	0	0	0	0	0	0	0	0	0	0	0	7	0	0	0	0	0	0	0	Bacteria	Proteobacteria	Alphaproteobacteria	Rickettsiales	Rickettsiaceae	Rickettsia		0.92008
9f927fb9aabb2770ba1c6889c226bf33	0	0	0	0	4	0	0	0	0	0	0	0	0	0	0	0	0	0	0	0	0	Bacteria	Proteobacteria	Alphaproteobacteria	Rickettsiales	Rickettsiaceae	Rickettsia		0.999467
675af6ef50f1815003a8246eb4bd1e41	0	0	0	0	43	0	0	0	0	0	0	0	0	0	0	0	0	0	0	0	0	Bacteria	Proteobacteria	Alphaproteobacteria	Rickettsiales	Rickettsiaceae	Rickettsia		0.99992
9ac015c902da18b99bca27d78adce7b8	0	0	0	0	0	0	0	37	0	0	0	0	0	0	0	0	0	0	0	0	0	Bacteria	Proteobacteria	Alphaproteobacteria	Rickettsiales	Rickettsiaceae	Rickettsia		0.999991
d9b98812782c25df39fb746823ec14b6	0	0	0	0	0	0	0	0	13	0	0	0	0	0	0	0	0	0	0	0	0	Bacteria	Proteobacteria	Alphaproteobacteria	Rickettsiales	Rickettsiaceae	Rickettsia		0.999975
0d02f9c7253cbe2c83230795612e89bb	0	0	0	0	0	0	0	0	0	0	0	0	0	2	0	0	0	0	0	0	0	Bacteria	Proteobacteria	Alphaproteobacteria	Rickettsiales	Rickettsiaceae	Rickettsia		0.999788
56aed71ed16b6b59195b05e94e296c51	0	0	0	0	0	0	0	0	0	0	0	0	0	0	0	2	0	0	0	0	0	Bacteria	Proteobacteria	Alphaproteobacteria	Rickettsiales	Rickettsiaceae	Rickettsia		0.999992
bad96ec184cee9a86f518ded7cdb229a	0	0	0	0	0	0	0	0	0	0	0	0	3	0	0	0	0	0	0	0	0	Bacteria	Proteobacteria	Alphaproteobacteria	Rickettsiales	Rickettsiaceae	Rickettsia		0.999991
f01ab7b8028d04ead5924f649b654bfc	0	0	0	0	0	0	0	0	0	0	0	0	0	0	0	0	0	0	0	0	3	Bacteria	Proteobacteria	Alphaproteobacteria	Rickettsiales	Rickettsiaceae	Rickettsia		0.999995
b24e12acd7c65e7c3264e20f25a590b5	0	0	0	0	0	0	0	3	0	0	0	0	0	0	0	0	0	0	0	0	0	Bacteria	Proteobacteria	Alphaproteobacteria	Rickettsiales	Rickettsiaceae	Rickettsia		0.999992
3d0b5e8d2d06f75f5ca4444fd0e2c74e	0	0	0	0	7	0	0	0	0	0	0	0	0	0	0	0	0	0	0	0	0	Bacteria	Proteobacteria	Alphaproteobacteria	Rickettsiales	Rickettsiaceae	Rickettsia		0.999995
d28f442743b994b3ab932c9840dfdc5a	2	0	0	0	0	0	0	0	0	0	0	0	0	0	0	0	0	0	0	0	0	Bacteria	Proteobacteria	Alphaproteobacteria	Rickettsiales	Rickettsiaceae	Rickettsia		0.999994
10b2b84ee0bf968e6aa8479d3d13e45e	0	0	0	0	0	0	0	0	0	0	0	0	0	0	0	0	0	0	0	3	0	Bacteria	Proteobacteria	Alphaproteobacteria	Rickettsiales	Rickettsiaceae	Rickettsia		0.999967
21e32c01ad09cba14f321404d00d39df	0	0	0	0	0	0	0	0	0	0	0	0	0	0	0	0	0	0	0	2	0	Bacteria	Proteobacteria	Alphaproteobacteria	Rickettsiales	Rickettsiaceae	Rickettsia		0.999995
700a5a5244a585bbcbb9d667a0afcf33	0	0	0	0	0	0	0	0	0	0	0	0	0	5	0	0	0	0	0	0	0	Bacteria	Proteobacteria	Alphaproteobacteria	Rickettsiales	Rickettsiaceae	Rickettsia		0.999993
bf944b60b2de9ffa635702286abddf4d	0	0	0	0	0	0	0	0	0	0	0	0	0	0	0	0	0	0	4	0	0	Bacteria	Proteobacteria	Alphaproteobacteria	Rickettsiales	Rickettsiaceae	Rickettsia		0.999995
fea558c7dcdd056facd5b0375e9fea38	0	0	0	0	0	0	0	0	4	0	0	0	0	0	0	0	0	0	0	0	0	Bacteria	Proteobacteria	Alphaproteobacteria	Rickettsiales	Rickettsiaceae	Rickettsia		0.999993
35084872ca9d4a0d3e53e3421c2be2ba	0	0	0	2	0	0	0	0	0	0	0	0	0	0	0	0	0	0	0	0	0	Bacteria	Proteobacteria	Alphaproteobacteria	Rickettsiales	Rickettsiaceae	Rickettsia		0.999995
d6fadeba60ffe09c1f71e34a7b85b003	0	0	0	0	0	0	0	0	0	0	0	0	0	0	0	0	0	7	0	0	0	Bacteria	Proteobacteria	Alphaproteobacteria	Rickettsiales	Rickettsiaceae	Rickettsia		0.999996
8fa6f3258f950ea4d8c983a74393e3fb	0	0	0	0	0	0	0	0	0	0	0	0	0	3	0	0	0	0	0	0	0	Bacteria	Proteobacteria	Alphaproteobacteria	Rickettsiales	Rickettsiaceae	Rickettsia		0.999996
4a735ad66a8a7d83551857e98ff26259	0	0	0	0	0	0	7	0	0	0	0	0	0	0	0	0	0	0	0	0	0	Bacteria	Proteobacteria	Alphaproteobacteria	Rickettsiales	Rickettsiaceae	Rickettsia		0.999988
ff99985c55025e95db616fd046c8503d	0	0	0	0	0	0	0	0	0	0	0	0	0	0	0	10	0	0	0	0	0	Bacteria	Proteobacteria	Alphaproteobacteria	Rickettsiales	Rickettsiaceae	Rickettsia		0.999996
b1d8fc46143b122451c11f291d8638f4	0	0	0	4	0	0	0	0	0	0	0	0	0	0	0	0	0	0	0	0	0	Bacteria	Proteobacteria	Alphaproteobacteria	Rickettsiales	Rickettsiaceae	Rickettsia		0.999995
4f618edcd8c2a6a9644431ee2794a634	0	0	0	0	0	0	0	0	0	0	0	0	0	0	13120	0	0	0	0	0	0	Bacteria	Proteobacteria	Alphaproteobacteria	Rickettsiales	Rickettsiaceae	Rickettsia		0.999984
09ddc7ecc208e8d3029c82bd16d5ba0c	0	0	0	0	0	0	0	196	0	0	0	0	0	0	0	0	0	0	0	0	0	Bacteria	Proteobacteria	Alphaproteobacteria	Rickettsiales	Rickettsiaceae	Rickettsia		0.999976
3ba771b53c362d3a88ab0700eff4b269	0	0	0	0	2	0	0	0	0	0	0	0	0	0	0	0	0	0	0	0	0	Bacteria	Proteobacteria	Alphaproteobacteria	Rickettsiales	Rickettsiaceae	Rickettsia		0.98857
3e191d9d7f49a9bb1d9f5004dbdfb502	0	0	0	0	0	0	0	0	0	0	0	0	0	0	0	0	0	0	4	0	0	Bacteria	Proteobacteria						0.989952
86fc7c8766cacc78721b45dac08146c2	0	0	0	0	0	0	0	0	0	17	0	0	0	0	0	0	0	0	0	0	0	Bacteria	Proteobacteria	Gammaproteobacteria	Pseudomonadales	Moraxellaceae	Enhydrobacter		0.802671
e901cd72409387ea4173ca688412aab4	0	5	0	0	0	0	0	0	0	0	0	0	0	0	0	0	0	0	0	0	0	Bacteria	Proteobacteria	Gammaproteobacteria	Pseudomonadales	Moraxellaceae	Enhydrobacter		0.812694
c71200599aaf894954922a9587a0b668	0	0	0	0	0	0	2	0	0	0	0	0	0	0	0	0	0	0	0	0	0	Bacteria	Proteobacteria	Gammaproteobacteria					0.736637
d4ade19064ea71070a6c2094d2bef6bd	0	0	4	0	0	0	0	0	0	0	0	0	0	0	0	0	0	0	0	0	0	Bacteria	Proteobacteria	Alphaproteobacteria	Rickettsiales	Rickettsiaceae	Rickettsia		0.893539
cb14badaab3a805ca947d90fe335cd01	0	5	0	0	15	0	0	0	0	0	0	0	0	0	0	0	0	0	0	0	0	Bacteria	Proteobacteria	Alphaproteobacteria	Rhizobiales				0.85899
ebf6ff8878f440cf095078a7dc1d74ce	0	0	0	0	0	0	0	0	0	0	0	0	0	0	0	0	0	0	2	0	0	Bacteria	Proteobacteria	Gammaproteobacteria	Xanthomonadales	Xanthomonadaceae	Stenotrophomonas		0.818918
31696456ea1a6d6269fe6b81fd714949	0	0	0	0	0	0	0	0	0	2	0	0	0	0	0	0	0	0	0	0	0	Bacteria	Proteobacteria	Gammaproteobacteria	Xanthomonadales	Xanthomonadaceae			0.948581
99682c78f6c8764ac9c9da454a4e719d	0	0	0	0	0	0	0	0	0	0	0	0	0	0	0	4	0	0	0	0	0	Bacteria	Proteobacteria	Alphaproteobacteria	Rhizobiales	Bradyrhizobiaceae			0.984636
0efd58cd4d14047481933e88059c7b48	0	0	0	0	0	0	0	0	0	0	0	0	0	0	0	0	0	0	0	3	0	Bacteria	Proteobacteria	Betaproteobacteria	Burkholderiales	Comamonadaceae	Tepidimonas		0.893599
cfa04ad2f947297756df92feed6de508	0	0	0	0	0	0	0	0	0	0	4	0	0	0	0	0	0	0	0	0	0	Bacteria	Proteobacteria	Betaproteobacteria	Burkholderiales	Comamonadaceae			0.996689
b258751d67cae28789c2b02dd6ed8d38	0	0	0	0	8	0	0	0	0	0	0	0	0	0	0	0	0	0	0	0	0	Bacteria	Proteobacteria	Betaproteobacteria	Burkholderiales	Oxalobacteraceae			0.916937
f8b79bf3b769e6a8cc8b7db30b9fb09b	2	0	0	0	0	0	0	0	0	0	0	0	0	0	0	0	0	0	0	0	0	Bacteria	Proteobacteria	Betaproteobacteria	Burkholderiales	Oxalobacteraceae			0.89725
fdb766f3d2a1379124aac181d9be3d4d	0	0	0	0	0	0	0	0	0	0	0	0	0	0	0	0	0	5	0	0	0	Bacteria	Proteobacteria	Betaproteobacteria	Burkholderiales	Oxalobacteraceae			0.977935
f582b7f4daa1edb41937076ec2fb36db	0	0	0	0	0	0	0	0	0	0	0	0	0	0	3	0	0	0	0	0	0	Bacteria	Proteobacteria	Betaproteobacteria	Burkholderiales	Oxalobacteraceae			0.842237
82b006f46e8851e8ef594b143a343a8d	0	0	0	0	0	0	0	0	0	0	0	0	0	4	0	0	0	0	0	0	0	Bacteria	Proteobacteria						0.994683
bc229f5b5cec8e901c015234e6d52f4d	0	0	0	0	0	0	0	0	0	0	0	0	0	0	0	0	2	0	0	0	0	Bacteria	Proteobacteria	Alphaproteobacteria	Rickettsiales	Rickettsiaceae	Rickettsia		0.982241
654ad4e90c0287a26faf560f56ce72cb	0	0	0	0	0	0	0	0	0	0	0	0	0	7	0	0	0	0	0	0	0	Bacteria	Proteobacteria	Betaproteobacteria	Burkholderiales	Alcaligenaceae			0.739815
a661b2b64e8ac070c1ddbaaa20b289b6	0	4	0	0	0	0	0	0	0	0	0	0	0	0	0	0	0	0	0	0	0	Bacteria	Proteobacteria						0.981822
af8906a93cd148fb86a15c00bbde6809	0	0	0	0	0	0	0	0	0	0	0	0	0	0	0	0	0	2	0	0	0	Bacteria	Proteobacteria						0.992221
e17872fb15126f99e3919dc22c7855a2	0	0	0	0	0	0	0	0	0	0	0	0	0	0	0	0	0	0	0	2	0	Bacteria	Proteobacteria	Betaproteobacteria	Burkholderiales				0.966544
505b33e614eb5d40b734ff939bd6f65d	0	0	0	0	0	0	0	0	0	0	2	0	0	0	0	0	0	0	0	0	0	Bacteria	Proteobacteria	Alphaproteobacteria	Rickettsiales	Rickettsiaceae	Wolbachia		0.792786
861b8545a4df7fa6074cae10ad311090	0	0	0	0	0	0	0	0	0	0	0	0	0	0	0	0	2	0	0	0	0	Bacteria	Proteobacteria	Alphaproteobacteria	Rickettsiales	Rickettsiaceae	Wolbachia		0.953368
6a06a9560f863b6b1b2b4b4ba5b2536e	0	0	0	0	3	0	0	0	0	0	0	0	0	0	0	0	0	0	0	0	0	Bacteria	Proteobacteria	Alphaproteobacteria	Rickettsiales	Rickettsiaceae	Wolbachia		0.992771
c99c57c2077bb26a0144f00bfc8807e1	0	0	0	0	0	0	0	0	0	3	0	0	0	0	0	0	0	0	0	0	0	Bacteria	Proteobacteria	Alphaproteobacteria	Rickettsiales	Rickettsiaceae	Wolbachia		0.990343
05d435273d87487a1eefb04cd7cc30eb	0	0	0	0	0	0	0	0	0	0	7	0	0	0	0	0	0	0	0	0	0	Bacteria	Proteobacteria	Alphaproteobacteria	Rickettsiales	Rickettsiaceae	Wolbachia		0.991028
e5e6cc970c3b0b02d41f43cc6d4aea64	13	0	0	0	0	0	0	0	0	0	0	0	0	0	0	0	0	0	0	0	0	Bacteria	Proteobacteria	Alphaproteobacteria	Rickettsiales	Rickettsiaceae	Wolbachia		0.993818
0e312ace3278a81f39ecbd2b11500ae9	0	0	0	0	0	0	0	10	0	0	0	0	0	0	0	0	0	0	0	0	0	Bacteria	Proteobacteria	Alphaproteobacteria	Rickettsiales	Rickettsiaceae	Wolbachia		0.992484
f072bc91fcc6bea0adf78f6c9473b063	0	0	0	0	0	0	0	0	0	0	2	0	0	0	0	0	0	0	0	0	0	Bacteria	Proteobacteria	Alphaproteobacteria	Rickettsiales	Rickettsiaceae	Wolbachia		0.987927
3e7d1e41d652d5a543c77329332a88ab	0	0	0	0	0	0	0	0	0	0	0	0	0	0	0	0	0	0	3	0	0	Bacteria	Proteobacteria						0.980892
8cd66c86ec7b7c14a244de5f4eb765c4	0	0	0	0	0	0	4	0	0	0	0	0	0	0	0	0	0	0	0	0	0	Bacteria	Proteobacteria	Betaproteobacteria	Neisseriales	Neisseriaceae	Eikenella		0.742504
3cb87d812ab7244502817f6a964b4370	0	0	0	0	0	0	0	11	0	0	0	0	0	0	0	0	0	0	0	0	0	Bacteria	Proteobacteria	Alphaproteobacteria	Rickettsiales	Rickettsiaceae			0.70452
bc19fade84d2fee9fbf59c169ce7352c	0	0	0	0	0	0	0	5	0	0	0	0	0	0	0	0	0	0	0	0	0	Bacteria	Proteobacteria	Alphaproteobacteria	Sphingomonadales	Sphingomonadaceae			0.837089
39c0844e3a59a4e74baee042ece54cc1	3	0	0	0	0	0	0	0	0	0	0	0	0	0	0	0	0	0	0	0	0	Bacteria	Proteobacteria	Alphaproteobacteria	Rickettsiales	Rickettsiaceae	Rickettsia		0.905958
a8f5053061be9cb56666da1fec08d08c	0	0	0	0	0	0	0	0	0	0	0	0	0	4	0	0	0	0	0	0	0	Bacteria	Proteobacteria						0.870379
6c143b477366f33970e5450089a57b7c	0	0	0	0	2	0	0	0	0	0	0	0	0	0	0	0	0	0	0	0	0	Bacteria							0.999853
6d68ac72b33d685d8b7abe6be6e85c37	0	0	0	0	4	0	0	0	0	0	0	0	0	0	0	0	0	0	0	0	0	Bacteria	Acidobacteria	Acidobacteriia	Acidobacteriales	Acidobacteriaceae	Edaphobacter		0.740767
ad9909278615cd4e113ed1f881bf457c	0	0	0	0	0	6	0	0	0	0	0	0	0	0	0	0	0	0	0	0	0	Bacteria	Proteobacteria	Alphaproteobacteria	Rickettsiales	Rickettsiaceae	Rickettsia		0.724628
bef9d59631c332d26f3772324f64fb65	0	0	0	0	0	0	0	0	0	0	0	0	2	0	0	0	0	0	0	0	0	Bacteria							0.999731
2e25685bd57d553bdb73db160414ff82	0	0	0	0	0	0	0	0	0	0	0	0	0	2	0	0	0	0	0	0	0	Bacteria	Proteobacteria	Alphaproteobacteria					0.75207
a032da9dbb790ffe5d8634818469fbd6	0	0	0	0	0	0	2	0	0	0	0	0	0	0	0	0	0	0	0	0	0	Bacteria	Bacteroidetes	Flavobacteriia	Flavobacteriales	[Weeksellaceae]			0.831768
b5a6e7183dbef47af0a7ab24d074963d	0	0	0	0	0	0	0	0	0	0	0	0	0	0	0	0	0	0	3	0	0	Bacteria	Proteobacteria						0.872816
3ac9bc07cec6147ed9fc1bac508b9329	0	0	0	0	0	0	0	0	0	0	0	0	0	0	0	0	0	0	8	0	0	Bacteria	Proteobacteria	Alphaproteobacteria					0.831874
385613b72670daa7204966c1fd5db180	0	0	0	0	0	0	0	2	0	0	0	0	0	0	2	0	0	0	0	0	0	Bacteria	Proteobacteria	Alphaproteobacteria					0.742129
15f38563f99cb7e464912c6194c117c0	0	0	0	0	0	0	0	0	0	0	0	0	3	0	0	0	0	0	0	0	0	Bacteria							0.999958
5519db756c26b8b7179561836687b81d	0	0	0	0	0	0	0	0	0	0	0	0	0	0	0	0	0	3	0	0	0	Bacteria							0.999662
286a0c37951dd533258b820a439541fb	4	0	0	0	0	0	0	0	0	0	0	0	0	0	0	0	0	0	0	0	0	Bacteria							0.999572
6d1091e6c4f5353ca93a5c4b5f025fba	0	0	0	0	0	0	0	0	0	0	0	0	7	0	0	0	0	0	0	0	0	Bacteria							0.999918
05cff6f4027cc3c387fcf9a163493306	0	0	0	0	0	0	0	0	0	0	0	0	0	0	0	0	0	0	6	0	0	Bacteria							0.999758
be530408398433710fd113ae587ccc3d	0	0	0	0	0	0	0	0	0	0	0	0	0	0	0	16	0	0	0	0	0	Bacteria	Proteobacteria	Alphaproteobacteria	Rickettsiales				0.700331
bb60be75ea14ba0acda3392762fa9a1d	0	0	0	0	0	0	0	0	0	0	0	0	0	0	3	0	0	0	0	0	0	Bacteria	Firmicutes	Bacilli	Bacillales	Bacillaceae			0.760132
2ffe24b6527baa9d87e22a92126372da	0	0	0	0	0	0	0	0	0	0	0	0	0	0	0	0	0	0	3	0	0	Bacteria	Firmicutes	Bacilli	Bacillales	Paenibacillaceae	Paenibacillus	lentimorbus	0.781747
248667779ef885d706c424010fea87de	0	0	0	0	0	0	0	0	0	0	0	0	0	0	0	3	0	0	0	0	0	Bacteria	Firmicutes	Bacilli	Bacillales	Bacillaceae			0.899204
2e3078df039e841e300f0d726238ba07	0	0	0	0	0	0	0	0	0	0	0	0	0	0	0	0	0	0	3	0	0	Bacteria	Firmicutes	Bacilli					0.863564
e6e197a2d1457e657c6c9b36bb071c90	0	0	0	0	0	0	4	0	0	0	0	0	0	0	0	0	0	0	0	0	0	Bacteria	Firmicutes	Bacilli	Gemellales				0.925705
c0c578ee889e1bc527d62cb998b9db81	0	0	0	0	0	0	0	0	0	6	0	0	0	0	0	0	0	0	0	0	0	Bacteria	Firmicutes	Bacilli	Gemellales				0.891314
ec493803edf0b31c3341334cd2b85c97	0	2	0	0	0	0	0	0	0	0	0	0	0	0	0	0	0	0	0	0	0	Bacteria	Proteobacteria	Alphaproteobacteria					0.738564
2db8e3bc38ff193fdd88958e4d487e2c	0	0	0	0	0	0	0	0	0	0	0	0	0	0	0	0	0	0	0	3	0	Bacteria	Firmicutes	Bacilli	Bacillales	Planococcaceae	Planococcus		0.744813
465d85971c5f69ddb3068ec21b23e84b	0	0	0	0	4	0	0	0	0	0	0	0	0	0	0	0	0	0	0	0	0	Bacteria							0.999998
9229b4b5bdc4813e9fa01bf9e13831fa	0	0	0	0	0	0	0	0	0	0	0	0	0	0	0	0	0	0	0	7	0	Bacteria	Acidobacteria	Solibacteres	Solibacterales				0.818807
dc7bd7888dccc5fb473db2ac406deed1	0	0	0	0	0	0	0	0	0	0	0	0	0	4	0	0	0	0	0	0	0	Bacteria	Proteobacteria						0.987507
f7866991e26cf16b19004f4c069250e6	0	0	0	0	0	0	0	0	0	0	0	7	0	0	0	0	0	0	0	0	0	Bacteria	Actinobacteria	Actinobacteria	Actinomycetales	Micrococcaceae	Rothia	aeria	0.859595
7d322ada44265de53ec4c4c8c169145c	0	0	0	0	0	0	0	0	0	0	0	0	0	0	0	0	0	0	0	4	0	Bacteria	Actinobacteria	Actinobacteria	Actinomycetales				0.980723
640b603a4304611a17827001beb10bc8	0	0	0	0	0	0	13	0	0	0	0	0	0	0	0	0	0	0	0	0	0	Bacteria	Actinobacteria	Actinobacteria	Actinomycetales				0.858705
296e50cf8612fbfdae9600b494e504b3	0	0	0	0	0	0	0	0	0	0	0	0	0	9	0	0	0	0	0	0	0	Bacteria	Actinobacteria	Actinobacteria	Actinomycetales				0.972635
19a511c3ac235abaf3d8f9a3b54553ec	0	0	0	0	0	0	0	0	0	0	0	0	0	0	8	0	0	0	0	0	0	Bacteria	Actinobacteria	Actinobacteria	Actinomycetales				0.887145
dee9124d997e6c54cafb9a1ecc832379	0	0	0	0	0	0	0	0	0	8	0	0	0	0	0	0	0	0	0	0	0	Bacteria	Actinobacteria	Actinobacteria	Actinomycetales	Microbacteriaceae			0.893673
6c59442ed9c86445d26373a31ad563b1	0	0	0	0	0	0	0	0	0	0	0	0	7	0	0	0	0	0	0	0	0	Bacteria							0.999981
3e456623757a1183423e0f5549b4252e	5	0	0	0	0	0	0	0	0	0	0	0	0	0	0	0	0	0	0	0	0	Bacteria	Actinobacteria	Actinobacteria	Actinomycetales				0.99116
a06e113bb325cc55c4db1958d84798a1	0	0	0	0	0	0	0	0	0	0	0	0	0	0	0	0	0	0	8	0	0	Bacteria	Actinobacteria	Actinobacteria	Actinomycetales	Micrococcaceae			0.72257
0acddd110b52fde99bcd9d241ffea880	0	0	0	0	0	0	0	0	0	0	0	0	0	0	0	0	0	4	0	0	0	Bacteria	Actinobacteria	Actinobacteria	Actinomycetales				0.995707
ecb1925c82427b50c24004f4c654c8a8	0	0	0	0	0	0	0	0	0	0	0	0	0	0	0	0	0	0	6	0	0	Bacteria	Actinobacteria	Actinobacteria	Actinomycetales				0.706761
4790734649dfc598088fc5435870be23	0	0	0	0	0	0	0	0	0	0	0	0	0	0	0	0	0	0	6	0	0	Bacteria	Actinobacteria	Actinobacteria	Actinomycetales				0.978916
59a1a74d05975d7f70f85885f06091d6	0	0	0	0	0	0	0	0	0	0	0	0	0	0	0	0	0	0	5	0	0	Bacteria	Actinobacteria	Actinobacteria	Actinomycetales				0.95801
14b2305b9e47a96fbba2b4295c62bde7	0	3	0	0	0	0	0	0	0	0	0	0	0	0	0	0	0	0	0	0	0	Bacteria	Actinobacteria	Actinobacteria	Actinomycetales				0.995868
81e13c812f5ffeba6d1cea0b3cf5736e	0	0	0	0	0	0	0	0	7	0	0	0	0	0	0	0	0	0	0	0	0	Bacteria	Actinobacteria	Actinobacteria	Actinomycetales				0.852156
d7665e8786c13eab95e62167d75fef0a	0	0	0	0	16	0	0	0	0	0	0	0	0	0	0	0	0	0	0	0	0	Bacteria	Actinobacteria	Actinobacteria	Actinomycetales	Micrococcaceae	Kocuria		0.784624
6b762d79f4d20535cf04202323cf49e9	0	0	0	0	0	0	0	0	0	0	0	0	0	0	0	0	0	0	0	0	3	Bacteria	Actinobacteria	Actinobacteria	Actinomycetales				0.999498
ecacf616fa7241bb41df08fb6ff09f53	0	0	0	0	0	0	0	0	0	0	0	0	0	0	13	0	0	0	0	0	0	Bacteria	Actinobacteria	Actinobacteria	Actinomycetales				0.996683
fe56e44102c5c03228db9693dc59d890	0	0	0	0	7	0	0	17	0	0	0	0	0	0	0	0	0	0	0	0	0	Bacteria	Actinobacteria	Actinobacteria	Actinomycetales				0.956945
cf0d0af49fad8507192493b38723bdcb	0	0	0	0	0	0	0	0	0	0	0	0	9	0	0	0	0	0	0	0	0	Bacteria	Actinobacteria	Actinobacteria	Actinomycetales	Corynebacteriaceae	Corynebacterium		0.721535
cee03319795f3ab02ba8e4c845f24efa	0	0	0	0	0	0	0	0	0	0	0	0	0	0	0	0	0	0	0	0	4	Bacteria	Actinobacteria	Actinobacteria	Actinomycetales	Corynebacteriaceae	Corynebacterium		0.702488
39ec5c2a579a294e2a827a7b3c505188	0	0	0	0	0	0	0	0	0	0	0	0	0	0	0	0	0	0	5	0	0	Bacteria	Actinobacteria	Actinobacteria	Actinomycetales				0.88379
2498fea0198f53f3a071f18a4d27b262	0	0	0	0	0	0	0	0	0	0	0	0	0	0	0	0	0	0	6	0	0	Bacteria	Actinobacteria	Actinobacteria	Actinomycetales				0.890855
66af417b75dfa9e579ceba908392fb68	0	0	0	0	0	0	0	0	0	0	0	0	0	0	0	0	0	0	0	3	0	Bacteria	Actinobacteria	Actinobacteria	Actinomycetales				0.849271
b22f19896ec0986323a7dad2ec85b506	0	0	0	0	0	0	0	0	0	2	0	0	0	0	0	0	0	0	0	0	0	Bacteria							0.999863
0064657980da4553d8d7d4f987924309	0	0	0	0	0	0	3	0	0	0	0	0	0	0	0	0	0	0	0	0	0	Bacteria	Actinobacteria	Actinobacteria	Actinomycetales				0.989023
0a4e7584be2a5370eaf48261191f1505	2	0	0	0	0	0	0	0	0	0	0	0	0	0	0	0	0	0	0	0	0	Bacteria	Actinobacteria	Actinobacteria	Actinomycetales				0.919341
9749643d9c0dc4dcc52addcf9485d1b9	0	0	0	0	0	0	0	0	0	0	0	0	0	2	0	0	0	0	0	0	0	Bacteria	Actinobacteria	Actinobacteria	Actinomycetales				0.972897
9b01aad3db80efc36ae12326d8cbb5c5	0	0	0	0	0	0	0	0	0	25	0	0	0	0	0	0	0	0	0	14	0	Bacteria	Actinobacteria	Actinobacteria	Actinomycetales				0.984731
ee0820c3cba81a5031a91d8a33feffab	0	0	0	0	7	0	0	0	0	0	0	0	0	0	0	0	0	0	0	0	0	Bacteria	Actinobacteria	Actinobacteria	Actinomycetales				0.983683
39610f785dc1bd5d5f380cd2274af234	0	0	0	0	0	0	0	0	0	0	0	0	0	0	0	0	0	0	20	0	0	Bacteria							0.999976
4afc94cc9b9465ea5f99b22dca4eebcf	0	0	0	0	0	0	0	0	0	0	0	0	5	0	0	0	0	0	0	0	0	Bacteria	Actinobacteria	Actinobacteria	Actinomycetales				0.942524
a7b5abe7038ba69a4eea4dd937c51e1b	0	2	0	0	0	0	0	0	0	0	0	0	0	0	0	0	0	0	0	0	0	Bacteria							0.999909
0ff8983a7f82e38163f3a840b6db085b	0	0	0	0	0	0	4	0	0	0	0	0	0	0	0	0	0	0	0	0	0	Bacteria	Proteobacteria	Alphaproteobacteria	Rickettsiales	Rickettsiaceae	Rickettsia		0.829969
cf9ba0e131e05517766a8fa5b29cbd2b	0	0	0	3	0	0	0	0	0	0	0	0	0	0	0	0	0	0	0	0	0	Bacteria	Proteobacteria	Alphaproteobacteria	Rickettsiales	mitochondria			0.941238
5ba187b2580a5247e8b1a938b98187f1	0	0	0	0	2	0	0	0	0	0	0	0	0	0	0	0	0	0	0	0	0	Bacteria	Proteobacteria	Alphaproteobacteria					0.995683
24d1e8ccaa247f564c4b8f0da2d81673	0	0	0	0	0	0	0	0	0	0	0	0	0	10	0	0	0	0	0	0	0	Bacteria	Proteobacteria	Alphaproteobacteria	Rickettsiales	Rickettsiaceae	Rickettsia		0.879999
ee7af2feee8a6c70306aa55b1f2a1dad	0	0	0	0	0	0	0	0	0	0	0	0	0	0	5	0	0	0	0	0	0	Bacteria	Proteobacteria	Alphaproteobacteria					0.99935
285d0770a924cdfcccad1ab8dfc33ba3	0	0	0	0	0	0	0	8	0	0	0	0	0	0	0	0	0	0	0	0	0	Bacteria	Proteobacteria	Alphaproteobacteria					0.999381
6d9a01e819fdae4398168cec656b8d96	0	0	0	0	0	0	0	0	0	0	0	0	5	0	0	0	0	0	0	0	0	Bacteria	Proteobacteria						0.718104
99a83e3f286302d573776249df54a582	0	0	0	0	0	0	0	0	0	0	0	0	0	0	0	11	0	0	0	0	0	Bacteria	Proteobacteria						0.71469
48a183ee81e6155665738c4c313cadd2	0	0	0	0	0	0	0	12	0	0	0	0	0	0	0	0	0	0	0	0	0	Bacteria	Proteobacteria						0.717695
25c3fd4615c9632d41187fe2042717a8	0	0	0	0	0	0	0	17	0	0	0	0	0	0	0	0	0	0	0	0	0	Bacteria	Proteobacteria						0.725941
4129cdba1eed9d7a0c79c5c40f88714c	0	0	10	0	0	0	0	0	0	0	0	0	0	0	0	0	0	0	0	0	0	Bacteria	Proteobacteria						0.727845
e2ee5c7d3c49aa80c296eefd264bc73a	0	0	0	0	0	0	3	0	0	0	0	0	0	0	0	0	0	0	0	0	0	Bacteria	Proteobacteria						0.716206
421a87aad88c6b1ec8b40f9d6c348c7a	0	0	0	0	0	0	0	0	0	0	0	0	0	0	0	0	0	0	0	12	0	Bacteria	Proteobacteria						0.805064
a191b89789ccfc0723d1659b7aab124f	0	0	0	0	0	0	0	0	0	0	0	0	0	0	0	14	0	0	0	0	0	Bacteria	Proteobacteria						0.881301
1c5989211b1b72a58deec7e1aec4dcc1	0	0	0	0	0	0	0	0	0	0	0	0	0	0	0	0	0	8	0	0	0	Bacteria	Proteobacteria						0.723507
fa003986315364429cf337b8b83c9261	5	0	0	0	0	0	0	0	0	0	0	0	0	0	0	0	0	0	0	0	0	Bacteria	Proteobacteria						0.836368
d3df66ec9fe6635e01b5506a0dfcb3c6	0	0	0	0	0	0	0	0	0	0	0	0	0	0	0	0	0	4	0	0	0	Bacteria	Proteobacteria						0.83265
ca9224dec6c18af5f0220bc54028bd25	0	0	0	0	0	0	0	0	0	0	0	0	0	3	0	0	0	0	0	0	0	Bacteria	Proteobacteria						0.706533
0d1c9915db8e9ecc994b7353f91a1367	0	0	0	4	0	0	0	0	0	0	0	0	0	0	0	0	0	0	0	0	0	Bacteria	Proteobacteria						0.720381
187029275c8d909509c4689a4e2aac44	0	0	0	0	0	0	3	0	0	0	0	0	0	0	0	0	0	0	0	0	0	Bacteria	Proteobacteria						0.720242
0297a39ac7e57ab481dc7bef4ef35135	0	0	0	0	5	0	0	0	0	0	0	0	0	0	0	0	0	0	0	0	0	Bacteria	Proteobacteria						0.714236
ee54eb31e196d33267aebc7250747592	0	0	0	0	0	0	0	0	0	0	0	0	0	0	0	4	0	0	0	0	0	Bacteria	Proteobacteria						0.710175
a03332927b2f690ef3e8aa0fd3b376cf	0	0	0	9	0	0	0	0	0	0	0	0	0	0	0	0	0	0	0	0	0	Bacteria	Proteobacteria						0.715403
0461b33940955e54e00e3836e038b88e	0	0	0	0	0	0	10	0	0	0	0	0	0	0	0	0	0	0	0	0	0	Bacteria	Proteobacteria						0.735208
7bec86b036ebd86a6605fa5680bde959	0	0	0	0	0	0	0	0	0	0	0	0	0	0	0	13	0	0	0	0	0	Bacteria	Proteobacteria						0.719874
a43c6e47d63e3da060ac364259c505e9	0	0	0	0	0	0	0	0	0	0	0	7	0	0	0	0	0	0	0	0	0	Bacteria	Proteobacteria						0.722045
a59c486d67e8d494b546a61d74b4927e	0	3	5	0	0	5	0	0	0	0	0	0	0	0	0	0	0	0	0	0	0	Bacteria							0.98114
c6913abd22628d7401966a4905bc06ee	0	0	0	0	0	0	0	0	0	0	0	0	0	0	0	4	0	0	0	0	0	Bacteria							0.980589
bce077936af2da6b3461c016f6a00882	0	0	0	0	0	0	0	0	0	12	0	0	0	0	0	0	0	0	0	0	0	Bacteria	Proteobacteria	Alphaproteobacteria	Rickettsiales	Rickettsiaceae	Rickettsia		0.817455
3ca14c838929ae42b9294ef925ac58f2	0	5	0	0	0	0	0	0	0	0	0	0	0	0	0	0	0	0	0	0	0	Bacteria	Proteobacteria	Alphaproteobacteria					0.9975
63cc9c94d81ad6e90a8cc03e9236c12d	0	0	0	0	0	0	0	3	0	0	0	0	0	0	0	0	0	0	0	0	0	Bacteria	Proteobacteria	Alphaproteobacteria	Rickettsiales	Rickettsiaceae	Rickettsia		0.9031
3b1f9d7b75ad245ce03b3fe2372688d1	0	0	0	0	0	0	0	0	0	0	0	0	0	0	5	0	0	0	0	0	0	Bacteria	Proteobacteria	Alphaproteobacteria	Caulobacterales	Caulobacteraceae			0.85988
4a3bd9f54cffcf7d67898f4b497ff738	0	0	0	0	4	0	0	0	0	0	0	0	0	0	0	0	0	0	0	0	0	Bacteria	Proteobacteria	Alphaproteobacteria	Caulobacterales	Caulobacteraceae	Mycoplana		0.715997
e2fca12534b50d72b1503eedb412e8eb	0	0	0	0	0	0	0	0	0	0	0	0	0	0	0	0	0	0	0	0	3	Bacteria	Proteobacteria	Alphaproteobacteria	Caulobacterales	Caulobacteraceae			0.980198
8c8335bdad67a815946a878db13029d1	0	0	0	0	0	0	0	0	0	16	0	0	0	0	0	0	0	0	0	0	0	Bacteria	Proteobacteria	Alphaproteobacteria	Caulobacterales	Caulobacteraceae			0.999229
927e9f4664329e249fe427cff7de8ed6	0	0	0	0	0	0	0	0	0	4	0	0	0	0	0	0	0	0	0	0	0	Bacteria	Proteobacteria	Alphaproteobacteria					0.944517
dc14b5ff1f9576ce0dbd886027350250	0	0	0	0	0	0	0	0	0	0	0	0	0	0	0	0	0	0	0	2	0	Bacteria	Proteobacteria	Alphaproteobacteria					0.998781
42f27736c23988b76505bb07e9564a92	0	0	0	0	0	0	3	0	0	0	0	0	0	0	0	0	0	0	0	0	0	Bacteria	Proteobacteria	Alphaproteobacteria	Rickettsiales	Rickettsiaceae	Rickettsia		0.847473
37d33c4989c367f38c98f2ed491c623d	0	0	0	0	0	0	0	0	0	7	0	0	0	0	0	0	0	0	0	0	0	Bacteria	Proteobacteria	Alphaproteobacteria	Rhizobiales	Rhizobiaceae	Kaistia		0.987464
e1d5f3df55aa1a4b241394b852e7142a	0	0	0	0	0	5	0	0	0	0	0	0	0	0	0	0	0	0	0	0	0	Bacteria	Proteobacteria	Alphaproteobacteria					0.99982
8841e62e7d69c8894e44d4c206783aaf	0	0	0	0	0	0	0	0	0	0	4	0	0	0	0	0	0	0	0	0	0	Bacteria	Proteobacteria	Alphaproteobacteria					0.997313
35a2abd4274248335c21650ea6f0e0d4	0	0	0	0	4	0	0	0	0	0	0	0	0	0	0	0	0	0	0	0	0	Bacteria	Proteobacteria	Gammaproteobacteria					0.75376
23e5ba9f6fee09933a788617c550de12	0	0	0	0	0	0	0	0	0	0	0	0	3	0	0	0	0	0	0	0	0	Bacteria	Proteobacteria	Alphaproteobacteria	Rickettsiales	Rickettsiaceae	Rickettsia		0.703641
2d614aee5da937c81f07539ab608f037	0	0	0	0	0	0	0	0	0	0	0	0	0	0	4	0	0	0	0	0	0	Bacteria	Proteobacteria	Alphaproteobacteria					0.805434
7d446fd6a85d2ce7e66c9563b88465fa	0	0	0	0	0	0	0	0	0	0	0	0	0	0	6	0	0	0	3	0	0	Bacteria	Proteobacteria	Gammaproteobacteria	Pseudomonadales	Pseudomonadaceae			0.9816
b6f60a958a17ea03f04d6246f1820184	0	0	0	0	4	0	0	0	0	0	0	0	0	0	0	0	0	0	0	0	0	Bacteria	Proteobacteria	Gammaproteobacteria	Pseudomonadales	Pseudomonadaceae			0.975129
271189b3b5676436fed3ac612b310233	0	0	0	0	0	0	0	0	0	0	0	0	2	0	0	0	0	0	0	0	0	Bacteria	Proteobacteria	Gammaproteobacteria	Pseudomonadales	Pseudomonadaceae	Azomonas		0.721983
2fdf06daf0b66027d32d940776ab8866	0	0	0	0	0	0	0	0	0	0	0	0	6	0	0	0	0	0	0	0	0	Bacteria	Proteobacteria	Gammaproteobacteria	Enterobacteriales	Enterobacteriaceae			0.747644
132a0f2903d5b2416459dd437ec9c6af	0	0	0	0	0	0	0	0	0	0	0	0	0	3	0	0	0	0	0	0	0	Bacteria	Proteobacteria	Gammaproteobacteria					0.84734
bb47ea99891e63ca4894b6d26dff06f7	0	0	0	0	0	0	0	0	0	0	0	0	2	0	0	0	0	0	0	0	0	Bacteria	Proteobacteria	Gammaproteobacteria	Pasteurellales	Pasteurellaceae			0.98886
dd5584a532d1bb1830e17308ad8f11a2	0	0	0	0	0	0	0	0	0	6	0	0	0	0	0	0	0	0	0	0	0	Bacteria	Proteobacteria						0.975221
5dbeae4b2c0585ae168c966d818e8a31	0	11	0	0	0	0	0	0	0	0	0	0	0	0	0	0	0	0	0	0	0	Bacteria	Proteobacteria	Alphaproteobacteria	Rickettsiales	Rickettsiaceae	Rickettsia		0.971478
795a95c867049718370ad21065f3ee16	0	0	0	0	0	0	0	0	0	0	0	0	8	0	0	0	0	0	0	0	0	Bacteria	Proteobacteria	Gammaproteobacteria	Enterobacteriales	Enterobacteriaceae			0.966124
5eadcff5270e01c3331e50ca259c6506	0	0	0	0	0	0	4	0	0	0	0	0	0	0	0	0	0	0	0	0	0	Bacteria	Proteobacteria	Gammaproteobacteria	Enterobacteriales	Enterobacteriaceae			0.813634
e9011889b183121f5df18d15ab64875b	0	0	0	0	0	0	0	19	0	0	0	0	0	0	0	0	0	0	0	0	0	Bacteria	Proteobacteria	Alphaproteobacteria	Rickettsiales	Rickettsiaceae	Rickettsia		0.999065
a96d376f4a64e6a5d9430ca78eea513e	0	0	0	0	0	0	0	0	0	0	0	0	7	0	0	0	0	0	0	0	0	Bacteria	Proteobacteria						0.760253
afb067f72e40bf678c3aa5a765a11e81	0	0	0	0	0	0	0	32	0	0	0	0	0	0	0	0	0	0	0	0	0	Bacteria	Proteobacteria	Alphaproteobacteria	Rickettsiales	Rickettsiaceae	Rickettsia		0.999955
5565b58281cf05c0b941818724ba3843	0	0	0	0	0	0	0	0	0	0	0	0	0	0	0	0	0	0	4	0	0	Bacteria	Proteobacteria	Alphaproteobacteria	Rickettsiales	Rickettsiaceae	Rickettsia		0.995831
afdda9ff03c5332945f93959e6d58a73	0	0	0	0	0	0	0	0	0	0	0	0	0	0	0	0	0	0	0	0	8	Bacteria	Proteobacteria	Alphaproteobacteria	Rickettsiales	Rickettsiaceae	Rickettsia		0.99856
c3cc7184b645db4293f9125f5aee0a02	0	0	0	0	0	0	0	37	0	0	0	0	0	0	0	0	0	0	0	0	0	Bacteria	Proteobacteria	Alphaproteobacteria	Rickettsiales	Rickettsiaceae	Rickettsia		0.999992
5b23ac38982dfb8ae3036202105e2fc6	0	0	0	0	0	0	2	0	0	0	0	0	0	0	0	0	0	0	0	0	0	Bacteria	Proteobacteria	Alphaproteobacteria	Rickettsiales	Rickettsiaceae	Rickettsia		0.999994
68ca6634d9fab8765cb40cef6e68ec05	340462	447902	219182	187008	322041	238534	427211	325587	236161	191436	141454	81207	464118	415463	318236	437457	238924	290723	443996	352926	264129	Bacteria	Proteobacteria	Alphaproteobacteria	Rickettsiales	Rickettsiaceae	Rickettsia		0.999992
